# Supplementary material for: 2-All­yloxy-5-nitro­benzoic acid
Source: Acta Crystallogr Sect E Struct Rep Online. 2009 Jun 27;65(Pt 7):o1718. doi: 10.1107/S1600536809024179 (PMC2969386; doi:10.1107/S1600536809024179)
Supplement: Supplementary file 1 [file e-65-o1718-sup1.cif]

##############################################################################
###                                                                        ###
###        Electronic paper (Acta Crystallographica Section E)             ###
###                                                                        ###
##############################################################################
#                                                                            #
# This CIF contains the data in a paper accepted for publication in Acta     #
# Crystallographica Section E. It conforms to the requirements of Notes      #
# for Authors for Section E, and has been peer reviewed under the auspices   #
# of the IUCr Commission on Journals.                                        #
#                                                                            #
# Full details of the Crystallographic Information File format               #
# are given in the paper "The Crystallographic Information File (CIF):       #
# a New Standard Archive File for Crystallography" by S. R. Hall, F. H.      #
# Allen and I. D. Brown [Acta Cryst. (1991), A47, 655-685].                  #
#                                                                            #
# The current version of the core CIF dictionary is obtainable from          #
# ftp://ftp.iucr.org/pub/cif_core.dic. The current version number is 2.4.    #
#                                                                            #
# Software is freely available for graphical display of the structure(s) in  #
# this CIF.  For information consult the CIF home page http://www.iucr.org/  #
# cif/home.html                                                              #
#                                                                            #
# This file may be used for bona fide research purposes within the           #
# scientific community so long as proper attribution is given to the journal # 
# article from which it was obtained.                                        #
#                                                                            #
##############################################################################
                                             
data_global
_audit_creation_method     'SHELXL97 and manual editing'
_journal_date_recd_electronic     2009-06-13
_journal_date_accepted     2009-06-23
_journal_name_full     'Acta Crystallographica, Section E'
_journal_year     2009
_journal_volume     65
_journal_issue      7
_journal_page_first     o1718
_journal_page_last     o1718
_journal_paper_category     QO
_journal_coeditor_code     RZ2336
_publ_contact_author_name     'Adailton J. Bortoluzzi'
_publ_contact_author_address
;
    Depto. de Qu\'imica - UFSC
    88040 - 900 Florian\'opolis, SC
    Brazil
;
_publ_contact_author_email     adajb@qmc.ufsc.br
_publ_contact_author_fax     '55(48)3316888'
_publ_contact_author_phone     '55(48)3316826'
_publ_section_title
;
2-Allyloxy-5-nitrobenzoic acid
;
loop_
    _publ_author_name
    _publ_author_address
    'Ferreira, Valquiria B. N.'
;    Depto. de Qu\'imica--UFSC
     88040-900 Florian\'opolis, SC
     Brazil
;
    'Fiedler, Haidi D.'
;    Depto. de Qu\'imica--UFSC
     88040-900 Florian\'opolis, SC
     Brazil
;
    'Nome, Faruk'
;    Depto. de Qu\'imica--UFSC
     88040-900 Florian\'opolis, SC
     Brazil
;
    'Bortoluzzi, Adailton J.'
;    Depto. de Qu\'imica--UFSC
     88040-900 Florian\'opolis, SC
     Brazil
;
data_I
_audit_creation_method     SHELXL-97
_chemical_name_systematic
;
2-Allyloxy-5-nitrobenzoic acid
;
_chemical_name_common     ?
_chemical_formula_moiety     'C10 H9 N O5'
_chemical_formula_sum     'C10 H9 N O5'
_chemical_formula_iupac     'C10 H9 N O5'
_chemical_formula_weight     223.18
_chemical_melting_point     ?
_chemical_melting_point_gt     393
_chemical_melting_point_lt     394
_symmetry_cell_setting     Monoclinic
_symmetry_space_group_name_H-M     'P 21/n'
_symmetry_space_group_name_Hall     '-P 2yn'
loop_
    _symmetry_equiv_pos_as_xyz
    'x, y, z'
    '-x+1/2, y+1/2, -z+1/2'
    '-x, -y, -z'
    'x-1/2, -y-1/2, z-1/2'
_cell_length_a     3.9438(6)
_cell_length_b     9.0409(7)
_cell_length_c     28.804(4)
_cell_angle_alpha     90.00
_cell_angle_beta     92.227(11)
_cell_angle_gamma     90.00
_cell_volume     1026.2(2)
_cell_formula_units_Z     4
_cell_measurement_reflns_used     25
_cell_measurement_theta_min     6.96
_cell_measurement_theta_max     18.72
_cell_measurement_temperature     293(2)
_exptl_crystal_description     prismatic
_exptl_crystal_colour     yellow
_exptl_crystal_size_max     0.50
_exptl_crystal_size_mid     0.40
_exptl_crystal_size_min     0.26
_exptl_crystal_density_diffrn     1.445
_exptl_crystal_density_meas     ?
_exptl_crystal_density_method     'not measured'
_exptl_crystal_F_000     464
_exptl_absorpt_coefficient_mu     0.118
_exptl_absorpt_correction_type     none
_exptl_absorpt_process_details     ?
_exptl_absorpt_correction_T_min     ?
_exptl_absorpt_correction_T_max     ?
_exptl_special_details
;
;
_diffrn_ambient_temperature     293(2)
_diffrn_radiation_type     MoK\a
_diffrn_radiation_wavelength     0.71073
_diffrn_radiation_source     'fine-focus sealed tube'
_diffrn_radiation_monochromator     graphite
_diffrn_measurement_device_type     'Enraf--Nonius CAD-4'
_diffrn_measurement_method     \w--2\q
_diffrn_detector_area_resol_mean     ?
_diffrn_reflns_number     2036
_diffrn_reflns_av_R_equivalents     0.0225
_diffrn_reflns_av_sigmaI/netI     0.0230
_diffrn_reflns_theta_min     1.41
_diffrn_reflns_theta_max     25.97
_diffrn_reflns_theta_full     25.97
_diffrn_measured_fraction_theta_max     0.999
_diffrn_measured_fraction_theta_full     0.999
_diffrn_reflns_limit_h_min     -4
_diffrn_reflns_limit_h_max     4
_diffrn_reflns_limit_k_min     -11
_diffrn_reflns_limit_k_max     0
_diffrn_reflns_limit_l_min     -35
_diffrn_reflns_limit_l_max     0
_diffrn_standards_number     3
_diffrn_standards_interval_count     200
_diffrn_standards_interval_time     ?
_diffrn_standards_decay_%     1
_reflns_number_total     2000
_reflns_number_gt     1382
_reflns_threshold_expression     I>2\s(I)
_refine_ls_structure_factor_coef     Fsqd
_refine_ls_matrix_type     full
_refine_ls_R_factor_all     0.0818
_refine_ls_R_factor_gt     0.0463
_refine_ls_wR_factor_gt     0.1281
_refine_ls_wR_factor_ref     0.1533
_refine_ls_goodness_of_fit_ref     1.061
_refine_ls_restrained_S_all     1.061
_refine_ls_number_reflns     2000
_refine_ls_number_parameters     145
_refine_ls_number_restraints     0
_refine_ls_hydrogen_treatment     constr
_refine_ls_weighting_scheme     calc
_refine_ls_weighting_details
         'calc w=1/[\s^2^(Fo^2^)+(0.0699P)^2^+0.3672P] where P=(Fo^2^+2Fc^2^)/3'
_atom_sites_solution_hydrogens     geom
_atom_sites_solution_primary     direct
_atom_sites_solution_secondary     difmap
_refine_ls_shift/su_max     0.000
_refine_ls_shift/su_mean     0.000
_refine_diff_density_max     0.277
_refine_diff_density_min     -0.187
_refine_ls_extinction_method     none
_refine_ls_extinction_coef     ?
loop_
    _atom_type_symbol
    _atom_type_description
    _atom_type_scat_dispersion_real
    _atom_type_scat_dispersion_imag
    _atom_type_scat_source
    'C' 'C' 0.0033 0.0016
                         'International Tables Vol C Tables 4.2.6.8 and 6.1.1.4'
    'H' 'H' 0.0000 0.0000
                         'International Tables Vol C Tables 4.2.6.8 and 6.1.1.4'
    'O' 'O' 0.0106 0.0060
                         'International Tables Vol C Tables 4.2.6.8 and 6.1.1.4'
    'N' 'N' 0.0061 0.0033
                         'International Tables Vol C Tables 4.2.6.8 and 6.1.1.4'
_computing_data_collection     'CAD-4 Software (Enraf--Nonius, 1989)'
_computing_cell_refinement
;
SET4 in CAD-4 Software (Enraf--Nonius, 1989)
;
_computing_data_reduction     'HELENA (Spek, 1996)'
_computing_structure_solution     'SIR97 (Altomare <i>et al.</i>,  1999)'
_computing_structure_refinement     'SHELXL97 (Sheldrick, 2008)'
_computing_molecular_graphics
;
PLATON (Spek, 2009) and Mercury (Macrae <i>et al.</i>,  2006)
;
_computing_publication_material     'SHELXL97 (Sheldrick, 2008)'
loop_
    _atom_site_type_symbol
    _atom_site_label
    _atom_site_fract_x
    _atom_site_fract_y
    _atom_site_fract_z
    _atom_site_U_iso_or_equiv
    _atom_site_adp_type
    _atom_site_calc_flag
    _atom_site_refinement_flags
    _atom_site_occupancy
    _atom_site_disorder_assembly
    _atom_site_disorder_group
    C C1 0.8059(5) 0.2710(2) 0.13044(7) 0.0456(5) Uani d . 1 . .
    C C2 0.7710(5) 0.4115(2) 0.10955(7) 0.0459(5) Uani d . 1 . .
    C C3 0.6348(5) 0.5267(2) 0.13471(7) 0.0489(5) Uani d . 1 . .
    H H3 0.6112 0.6200 0.1213 0.059 Uiso calc R 1 . .
    C C4 0.5345(5) 0.5033(2) 0.17938(7) 0.0490(5) Uani d . 1 . .
    C C5 0.5636(5) 0.3662(3) 0.20024(7) 0.0528(6) Uani d . 1 . .
    H H5 0.4927 0.3520 0.2303 0.063 Uiso calc R 1 . .
    C C6 0.6985(5) 0.2510(3) 0.17597(7) 0.0514(5) Uani d . 1 . .
    H H6 0.7191 0.1584 0.1899 0.062 Uiso calc R 1 . .
    O O11 0.9422(4) 0.16211(16) 0.10571(5) 0.0563(4) Uani d . 1 . .
    C C12 0.9673(6) 0.0159(2) 0.12522(8) 0.0573(6) Uani d . 1 . .
    H H12A 0.7446 -0.0186 0.1334 0.069 Uiso calc R 1 . .
    H H12B 1.1133 0.0172 0.1531 0.069 Uiso calc R 1 . .
    C C13 1.1101(6) -0.0839(3) 0.09020(10) 0.0689(7) Uani d . 1 . .
    H H13 1.1140 -0.1842 0.0974 0.083 Uiso calc R 1 . .
    C C14 1.2299(8) -0.0467(4) 0.05078(11) 0.0840(9) Uani d . 1 . .
    H H14A 1.2321 0.0522 0.0419 0.101 Uiso calc R 1 . .
    H H14B 1.3140 -0.1187 0.0313 0.101 Uiso calc R 1 . .
    C C21 0.8708(6) 0.4455(2) 0.06121(7) 0.0515(5) Uani d . 1 . .
    O O21 1.0274(6) 0.3526(2) 0.03810(6) 0.0853(7) Uani d . 1 . .
    O O22 0.7886(6) 0.5704(2) 0.04562(6) 0.0942(8) Uani d . 1 . .
    H H22 0.8322 0.5963 0.0124 0.113 Uiso d R 1 . .
    N N41 0.3876(6) 0.6249(3) 0.20513(7) 0.0653(6) Uani d . 1 . .
    O O41 0.2631(6) 0.5975(2) 0.24230(6) 0.0867(6) Uani d . 1 . .
    O O42 0.3925(7) 0.7490(3) 0.18876(7) 0.1116(9) Uani d . 1 . .
loop_
    _atom_site_aniso_label
    _atom_site_aniso_U_11
    _atom_site_aniso_U_22
    _atom_site_aniso_U_33
    _atom_site_aniso_U_12
    _atom_site_aniso_U_13
    _atom_site_aniso_U_23
    C1 0.0446(11) 0.0518(12) 0.0407(11) -0.0036(9) 0.0057(8) -0.0010(9)
    C2 0.0494(11) 0.0512(12) 0.0375(10) -0.0041(9) 0.0088(8) 0.0012(9)
    C3 0.0573(12) 0.0506(12) 0.0390(11) -0.0020(10) 0.0061(9) 0.0009(9)
    C4 0.0517(12) 0.0564(12) 0.0392(11) -0.0022(10) 0.0065(9) -0.0054(9)
    C5 0.0577(13) 0.0674(14) 0.0340(11) -0.0063(11) 0.0101(9) 0.0005(10)
    C6 0.0580(12) 0.0559(13) 0.0408(12) -0.0042(10) 0.0067(9) 0.0078(10)
    O11 0.0705(10) 0.0510(9) 0.0486(9) 0.0034(7) 0.0170(7) 0.0026(7)
    C12 0.0590(13) 0.0529(13) 0.0601(14) 0.0016(10) 0.0049(11) 0.0068(11)
    C13 0.0679(16) 0.0613(15) 0.0774(18) 0.0088(12) 0.0018(13) -0.0051(13)
    C14 0.090(2) 0.086(2) 0.0776(19) 0.0132(16) 0.0175(16) -0.0120(16)
    C21 0.0664(13) 0.0494(12) 0.0396(11) -0.0019(10) 0.0122(10) 0.0035(10)
    O21 0.1322(17) 0.0749(12) 0.0518(10) 0.0252(11) 0.0437(11) 0.0109(9)
    O22 0.166(2) 0.0660(12) 0.0536(10) 0.0221(12) 0.0488(12) 0.0183(9)
    N41 0.0775(14) 0.0721(14) 0.0469(11) 0.0071(11) 0.0092(10) -0.0126(10)
    O41 0.1095(15) 0.0985(15) 0.0543(11) 0.0051(12) 0.0334(10) -0.0185(10)
    O42 0.192(3) 0.0707(13) 0.0742(14) 0.0405(15) 0.0377(15) 0.0007(11)
loop_
    _geom_bond_atom_site_label_1
    _geom_bond_atom_site_label_2
    _geom_bond_site_symmetry_2
    _geom_bond_distance
    _geom_bond_publ_flag
    C1 O11 . 1.340(2) ?
    C1 C6 . 1.405(3) ?
    C1 C2 . 1.410(3) ?
    C2 C3 . 1.389(3) ?
    C2 C21 . 1.493(3) ?
    C3 C4 . 1.377(3) ?
    C3 H3 . 0.9300 ?
    C4 C5 . 1.380(3) ?
    C4 N41 . 1.459(3) ?
    C5 C6 . 1.373(3) ?
    C5 H5 . 0.9300 ?
    C6 H6 . 0.9300 ?
    O11 C12 . 1.438(3) ?
    C12 C13 . 1.481(3) ?
    C12 H12A . 0.9700 ?
    C12 H12B . 0.9700 ?
    C13 C14 . 1.291(4) ?
    C13 H13 . 0.9300 ?
    C14 H14A . 0.9300 ?
    C14 H14B . 0.9300 ?
    C21 O21 . 1.250(3) ?
    C21 O22 . 1.253(3) ?
    O22 H22 . 1.0056 ?
    N41 O42 . 1.217(3) ?
    N41 O41 . 1.221(3) ?
loop_
    _geom_angle_atom_site_label_1
    _geom_angle_atom_site_label_2
    _geom_angle_atom_site_label_3
    _geom_angle_site_symmetry_1
    _geom_angle_site_symmetry_3
    _geom_angle
    _geom_angle_publ_flag
    O11 C1 C6 . . 122.9(2) ?
    O11 C1 C2 . . 118.00(17) ?
    C6 C1 C2 . . 119.09(19) ?
    C3 C2 C1 . . 119.10(18) ?
    C3 C2 C21 . . 116.95(19) ?
    C1 C2 C21 . . 123.95(18) ?
    C4 C3 C2 . . 120.2(2) ?
    C4 C3 H3 . . 119.9 ?
    C2 C3 H3 . . 119.9 ?
    C3 C4 C5 . . 121.5(2) ?
    C3 C4 N41 . . 119.5(2) ?
    C5 C4 N41 . . 118.92(19) ?
    C6 C5 C4 . . 119.12(18) ?
    C6 C5 H5 . . 120.4 ?
    C4 C5 H5 . . 120.4 ?
    C5 C6 C1 . . 121.0(2) ?
    C5 C6 H6 . . 119.5 ?
    C1 C6 H6 . . 119.5 ?
    C1 O11 C12 . . 119.37(16) ?
    O11 C12 C13 . . 108.42(19) ?
    O11 C12 H12A . . 110.0 ?
    C13 C12 H12A . . 110.0 ?
    O11 C12 H12B . . 110.0 ?
    C13 C12 H12B . . 110.0 ?
    H12A C12 H12B . . 108.4 ?
    C14 C13 C12 . . 127.0(3) ?
    C14 C13 H13 . . 116.5 ?
    C12 C13 H13 . . 116.5 ?
    C13 C14 H14A . . 120.0 ?
    C13 C14 H14B . . 120.0 ?
    H14A C14 H14B . . 120.0 ?
    O21 C21 O22 . . 122.7(2) ?
    O21 C21 C2 . . 120.8(2) ?
    O22 C21 C2 . . 116.47(19) ?
    C21 O22 H22 . . 120.0 ?
    O42 N41 O41 . . 122.7(2) ?
    O42 N41 C4 . . 119.0(2) ?
    O41 N41 C4 . . 118.3(2) ?
loop_
    _geom_hbond_atom_site_label_D
    _geom_hbond_atom_site_label_H
    _geom_hbond_atom_site_label_A
    _geom_hbond_site_symmetry_A
    _geom_hbond_distance_DH
    _geom_hbond_distance_HA
    _geom_hbond_distance_DA
    _geom_hbond_angle_DHA
    _geom_hbond_publ_flag
    O22 H22 O21 3_765 1.01 1.64 2.639(2) 169.5 y
