# Supplementary material for: 2-All­yloxy-5-nitro­benzoic acid
Source: Acta Crystallogr Sect E Struct Rep Online. 2009 Jun 27;65(Pt 7):o1718. doi: 10.1107/S1600536809024179 (PMC2969386; doi:10.1107/S1600536809024179)
Supplement: Supplementary file 2 [file e-65-o1718-Isup2.hkl]

#
# h,k,l, Fc-squared, Fo-squared, sigma(Fo-squared) and status flag
#
data_I
_shelx_title '2-Allyloxy-5-Nitrobenzoic Acid'
_shelx_refln_list_code          4
_shelx_F_calc_maximum      152.42
_exptl_crystal_F_000       464.00
_reflns_d_resolution_high  0.8116
 
loop_
 _symmetry_equiv_pos_as_xyz
 'x, y, z'
 '-x+1/2, y+1/2, -z+1/2'
 '-x, -y, -z'
 'x-1/2, -y-1/2, z-1/2'
 
_cell_length_a     3.9438
_cell_length_b     9.0409
_cell_length_c    28.8036
_cell_angle_alpha  90.000
_cell_angle_beta   92.227
_cell_angle_gamma  90.000
 
_shelx_F_squared_multiplier     1.000
 
loop_
 _refln_index_h
 _refln_index_k
 _refln_index_l
 _refln_F_squared_calc
 _refln_F_squared_meas
 _refln_F_squared_sigma
 _refln_observed_status
   2   0   0       39.39       39.96      0.86 o
   4   0   0        3.21        4.22      0.75 o
   1   1   0     3957.11     3656.19     71.46 o
   2   1   0       21.46       22.24      0.60 o
   3   1   0       29.22       31.75      1.52 o
   4   1   0        1.10        0.82      1.02 o
   0   2   0     2358.69     1935.24     35.12 o
   1   2   0       95.95      118.54      2.17 o
   2   2   0        1.17        0.59      0.55 o
   3   2   0       41.15       40.97      1.86 o
   4   2   0        0.00        0.79      0.73 o
   1   3   0       53.75       57.33      1.68 o
   2   3   0       95.55       97.85      3.79 o
   3   3   0        6.40        4.31      2.24 o
   4   3   0        1.16        1.24      1.00 o
   0   4   0       28.17       22.40      0.65 o
   1   4   0       56.41       49.69      1.88 o
   2   4   0       29.14       29.37      0.76 o
   3   4   0        0.08        0.31      0.78 o
   4   4   0        2.19        4.21      1.26 o
   1   5   0       96.73      120.44      3.40 o
   2   5   0       95.20       92.41      1.85 o
   3   5   0       12.90       13.58      0.85 o
   4   5   0        0.02        0.98      1.95 o
   0   6   0      174.56      164.57      3.76 o
   1   6   0       50.97       53.16      1.20 o
   2   6   0      605.69      564.84     10.09 o
   3   6   0        1.13        2.62      0.79 o
   4   6   0        0.46       -1.50      1.96 o
   1   7   0      214.02      205.11      3.79 o
   2   7   0      131.85      130.53      2.84 o
   3   7   0        0.09        1.02      0.95 o
   0   8   0      101.04       96.03      2.42 o
   1   8   0       98.83       89.00      1.95 o
   2   8   0       23.90       25.67      1.45 o
   3   8   0        4.49        5.49      2.63 o
   1   9   0       11.41       14.36      0.88 o
   2   9   0        4.27        4.48      0.80 o
   0  10   0       28.34       27.56      1.59 o
   1  10   0        4.37        5.21      2.13 o
   2  10   0        0.22        1.34      1.87 o
  -3   0   1       25.04       21.30      1.08 o
  -1   0   1     1532.10     1564.80      9.27 o
   1   0   1     5274.08     5020.66     61.20 o
   3   0   1        5.19        5.26      0.78 o
  -4   1   1       14.60       13.64      1.26 o
  -3   1   1        0.12        0.90      1.75 o
  -2   1   1       35.31       34.69      0.95 o
  -1   1   1     4880.72     4799.85     62.04 o
   0   1   1     1889.00     1754.64     24.10 o
   1   1   1      120.66      132.15      3.01 o
   2   1   1       42.62       49.13      1.38 o
   3   1   1       14.76       12.40      0.95 o
   4   1   1       42.02       42.01      1.69 o
  -4   2   1        9.19       12.20      1.25 o
  -3   2   1      122.77      115.42      3.66 o
  -2   2   1       54.85       54.08      1.69 o
  -1   2   1       88.23       73.10      1.74 o
   0   2   1      446.65      439.17      4.61 o
   1   2   1        1.20        0.87      1.15 o
   2   2   1      350.12      331.16      6.68 o
   3   2   1       33.76       38.09      1.39 o
   4   2   1       25.30       25.40      1.50 o
  -4   3   1       13.37       13.22      1.27 o
  -3   3   1        0.37       -0.79      2.19 o
  -2   3   1       41.82       38.51      1.15 o
  -1   3   1       35.18       34.34      1.15 o
   0   3   1       53.62       46.52      1.42 o
   1   3   1        3.71        1.14      0.40 o
   2   3   1       23.93       23.19      0.96 o
   3   3   1       30.15       30.06      1.31 o
   4   3   1        2.38        1.66      2.71 o
  -4   4   1        1.36        1.88      1.04 o
  -3   4   1        0.37        1.38      0.82 o
  -2   4   1       28.04       26.45      1.07 o
  -1   4   1     1422.95     1475.89     13.12 o
   0   4   1       35.70       36.61      1.22 o
   1   4   1        3.14        2.34      0.56 o
   2   4   1        7.69        7.80      0.76 o
   3   4   1        0.04        0.57      0.87 o
   4   4   1        1.09       -2.93      2.93 o
  -4   5   1        0.45       -1.54      2.63 o
  -3   5   1        9.73       12.00      1.09 o
  -2   5   1      111.92      109.88      3.51 o
  -1   5   1      156.78      149.25      3.42 o
   0   5   1      185.77      192.89      5.12 o
   1   5   1        6.72        5.55      0.65 o
   2   5   1       70.42       76.66      2.08 o
   3   5   1        8.29        6.83      1.12 o
   4   5   1       14.12       15.44      1.48 o
  -4   6   1        0.16        2.04      1.08 o
  -3   6   1        2.34        1.53      2.80 o
  -2   6   1        6.60        6.61      1.20 o
  -1   6   1        0.24        0.65      1.78 o
   0   6   1        5.57        6.83      0.74 o
   1   6   1       60.98       55.15      1.72 o
   2   6   1      171.57      180.69      4.77 o
   3   6   1      179.78      178.18      5.30 o
   4   6   1        0.54       -2.32      2.90 o
  -3   7   1       11.92       10.72      1.27 o
  -2   7   1      177.58      166.92      4.97 o
  -1   7   1        0.14        0.58      2.61 o
   0   7   1       34.69       34.81      1.26 o
   1   7   1       66.92       60.70      1.66 o
   2   7   1        4.15        3.99      1.17 o
   3   7   1        0.18       -2.26      2.36 o
  -3   8   1        3.92        4.79      1.19 o
  -2   8   1        0.92        1.81      2.30 o
  -1   8   1       31.79       32.67      1.49 o
   0   8   1       52.82       49.87      1.69 o
   1   8   1       23.44       28.29      1.47 o
   2   8   1        6.30        9.33      1.15 o
   3   8   1        3.81        2.82      1.20 o
  -2   9   1        2.92        3.87      1.11 o
  -1   9   1       28.82       34.95      1.56 o
   0   9   1        2.17       -0.25      2.11 o
   1   9   1       20.75       17.53      1.40 o
   2   9   1        0.02        1.77      2.50 o
  -2  10   1        3.27        4.93      1.27 o
  -1  10   1        0.04        1.20      2.51 o
   0  10   1        2.38        3.14      1.08 o
   1  10   1       11.60       14.63      1.34 o
   2  10   1        2.50        1.88      1.12 o
   0  11   1        6.98        6.42      1.21 o
  -4   0   2        0.16        0.26      2.29 o
  -2   0   2       62.79       63.06      1.74 o
   0   0   2      183.88      188.13      1.70 o
   2   0   2        9.17        8.15      0.66 o
   4   0   2        4.22        4.70      1.05 o
  -4   1   2       18.19       12.82      1.24 o
  -3   1   2        1.88        0.72      2.19 o
  -2   1   2      359.10      358.29      6.61 o
  -1   1   2       38.64       36.50      1.21 o
   0   1   2     1817.19     1725.59     25.33 o
   1   1   2     9606.67     9114.90     87.19 o
   2   1   2      454.38      436.28      7.36 o
   3   1   2        1.95        3.09      0.80 o
   4   1   2        9.17        8.52      1.13 o
  -4   2   2        1.58        1.59      2.25 o
  -3   2   2      181.91      184.47      4.55 o
  -2   2   2        5.19        4.48      0.63 o
  -1   2   2     2128.01     2018.44     12.27 o
   0   2   2     2063.38     1829.34      9.52 o
   1   2   2     3259.45     2951.38     14.92 o
   2   2   2      838.86      859.87     10.73 o
   3   2   2       31.63       35.60      1.35 o
   4   2   2        1.35        0.27      2.28 o
  -4   3   2       13.99        9.92      1.26 o
  -3   3   2       31.85       30.99      1.27 o
  -2   3   2      287.77      304.33      6.75 o
  -1   3   2     1074.10     1016.35      9.78 o
   0   3   2      388.11      337.95      5.04 o
   1   3   2       47.71       40.59      1.24 o
   2   3   2       57.93       57.97      1.85 o
   3   3   2       35.33       36.03      1.43 o
   4   3   2        1.55       -0.28      2.53 o
  -4   4   2        3.81        3.53      1.12 o
  -3   4   2        4.50        0.43      2.52 o
  -2   4   2       21.38       19.47      0.96 o
  -1   4   2        1.18        1.77      0.55 o
   0   4   2      155.19      166.28      4.20 o
   1   4   2      949.31      903.78     10.34 o
   2   4   2       72.20       75.52      2.28 o
   3   4   2       55.91       62.38      1.75 o
   4   4   2        0.18       -0.29      3.02 o
  -4   5   2        1.06        1.08      1.11 o
  -3   5   2        3.72       -0.23      2.60 o
  -2   5   2       53.58       62.96      1.93 o
  -1   5   2        0.37        0.41      1.52 o
   0   5   2      331.86      315.12      6.45 o
   1   5   2       92.67       94.00      2.77 o
   2   5   2      139.64      147.47      3.88 o
   3   5   2        4.30        5.81      1.21 o
   4   5   2       10.92        6.77      1.46 o
  -4   6   2        2.38        3.97      1.23 o
  -3   6   2        1.62        2.60      1.04 o
  -2   6   2        0.79       -0.20      2.12 o
  -1   6   2       39.33       38.79      1.25 o
   0   6   2       11.26       12.43      0.83 o
   1   6   2        4.07        4.45      0.76 o
   2   6   2        4.16        5.28      1.03 o
   3   6   2       88.05      104.65      3.16 o
   4   6   2        8.31        7.64      1.39 o
  -3   7   2        4.29        3.95      1.13 o
  -2   7   2       64.08       62.76      1.90 o
  -1   7   2      437.61      409.81      9.62 o
   0   7   2        6.32        7.35      0.83 o
   1   7   2       14.76       14.64      1.08 o
   2   7   2      150.12      144.51      3.85 o
   3   7   2        6.67        5.01      1.27 o
  -3   8   2        0.26        0.26      1.20 o
  -2   8   2        3.05        1.56      2.62 o
  -1   8   2        1.45        1.28      0.95 o
   0   8   2      302.40      318.22      8.80 o
   1   8   2       49.62       53.86      1.77 o
   2   8   2        0.07       -2.71      2.71 o
   3   8   2        0.03       -2.20      2.86 o
  -2   9   2       18.59       23.48      1.55 o
  -1   9   2        0.57        1.31      2.39 o
   0   9   2        7.15        7.96      1.06 o
   1   9   2        1.96        1.05      2.78 o
   2   9   2        0.21       -2.36      2.77 o
  -2  10   2        0.91        0.33      2.60 o
  -1  10   2        0.07        2.11      2.68 o
   0  10   2        6.20        6.05      1.15 o
   1  10   2        1.90        1.81      2.45 o
   2  10   2        3.88        1.00      3.00 o
   0  11   2        7.82        9.60      1.37 o
  -3   0   3        4.70        1.31      0.69 o
  -1   0   3        2.67        1.74      0.33 o
   1   0   3    17622.38    16403.07    114.75 o
   3   0   3       23.18       24.63      1.16 o
  -4   1   3        4.47        4.67      1.04 o
  -3   1   3        0.76        0.33      0.77 o
  -2   1   3        1.42        0.58      1.39 o
  -1   1   3     1419.77     1358.44      9.27 o
   0   1   3      494.12      472.41      3.92 o
   1   1   3     6878.57     6558.35     75.67 o
   2   1   3       71.49       67.15      1.99 o
   3   1   3       11.67       11.29      0.96 o
   4   1   3        3.63        4.90      1.06 o
  -4   2   3       15.90       11.74      1.15 o
  -3   2   3        2.34        3.03      0.89 o
  -2   2   3      170.69      190.61      5.20 o
  -1   2   3      138.65      130.89      3.31 o
   0   2   3     2497.50     2353.59     11.09 o
   1   2   3       74.35       81.07      1.95 o
   2   2   3      716.28      712.39      9.83 o
   3   2   3        5.39        4.21      1.01 o
   4   2   3       14.73       14.99      1.32 o
  -4   3   3        4.84        3.18      1.19 o
  -3   3   3        2.05        1.52      0.87 o
  -2   3   3      250.71      259.78      6.32 o
  -1   3   3      257.06      275.30      5.22 o
   0   3   3       74.05       76.27      1.82 o
   1   3   3       29.45       38.27      1.23 o
   2   3   3        0.70        2.67      0.66 o
   3   3   3       46.48       45.56      1.52 o
   4   3   3        0.13        1.67      2.65 o
  -4   4   3        0.62        0.82      1.10 o
  -3   4   3       54.56       58.31      1.70 o
  -2   4   3       52.23       52.26      1.62 o
  -1   4   3       23.78       27.55      0.89 o
   0   4   3      692.64      684.04      8.40 o
   1   4   3       87.08       93.92      2.49 o
   2   4   3        2.54        2.66      0.61 o
   3   4   3        7.23       11.31      1.12 o
   4   4   3        0.04       -0.88      2.64 o
  -4   5   3        4.21       -0.62      2.99 o
  -3   5   3        3.34        0.93      2.33 o
  -2   5   3       73.34       72.33      2.07 o
  -1   5   3      311.29      345.51      7.22 o
   0   5   3        1.23        3.23      0.56 o
   1   5   3       26.72       30.42      1.00 o
   2   5   3        9.01       11.77      0.93 o
   3   5   3      138.22      153.47      4.70 o
   4   5   3        0.14       -0.31      3.13 o
  -4   6   3        0.00       -3.42      3.42 o
  -3   6   3       26.10       28.23      1.46 o
  -2   6   3       44.12       52.04      1.75 o
  -1   6   3       86.96       82.91      2.38 o
   0   6   3       12.49       12.12      0.82 o
   1   6   3      125.57      134.98      3.64 o
   2   6   3       10.93       13.00      1.03 o
   3   6   3       54.98       60.50      2.04 o
   4   6   3        0.07        1.67      2.81 o
  -3   7   3        0.01        0.28      2.79 o
  -2   7   3       51.05       49.00      1.73 o
  -1   7   3      676.46      629.88     11.86 o
   0   7   3        5.19        4.31      0.78 o
   1   7   3        6.71        6.49      0.95 o
   2   7   3      156.71      149.00      4.60 o
   3   7   3        0.81        0.85      2.66 o
  -3   8   3        0.61        0.31      3.18 o
  -2   8   3        4.34        3.99      1.07 o
  -1   8   3       64.65       55.80      1.78 o
   0   8   3      142.00      142.80      4.43 o
   1   8   3       39.12       38.33      1.54 o
   2   8   3        0.02       -1.05      2.51 o
   3   8   3        0.05        1.26      2.64 o
  -2   9   3        0.89       -1.18      2.64 o
  -1   9   3       18.43       19.85      1.35 o
   0   9   3       79.46       76.64      2.36 o
   1   9   3       46.84       47.78      1.77 o
   2   9   3        0.41        1.48      2.79 o
  -2  10   3        1.83       -1.00      2.77 o
  -1  10   3        4.57        6.49      1.25 o
   0  10   3        0.41        2.38      1.00 o
   1  10   3        3.24        4.44      1.13 o
   2  10   3        0.01       -1.67      3.40 o
   0  11   3        0.95        1.67      2.56 o
  -4   0   4        2.53        0.86      0.99 o
  -2   0   4      240.11      204.43      5.08 o
   0   0   4     2748.39     2481.88     31.34 o
   2   0   4        0.56        0.12      1.41 o
   4   0   4        0.44       -2.27      2.27 o
  -4   1   4        0.97        2.82      1.00 o
  -3   1   4      129.72      151.09      4.05 o
  -2   1   4       62.29       61.64      1.73 o
  -1   1   4       89.96       86.15      2.56 o
   0   1   4      410.65      417.97      4.02 o
   1   1   4     8926.59     8353.80     87.40 o
   2   1   4     1434.90     1442.24     13.55 o
   3   1   4        9.35       12.21      1.04 o
   4   1   4        1.37       -2.68      2.68 o
  -4   2   4        1.99        1.87      2.71 o
  -3   2   4      157.53      134.24      4.01 o
  -2   2   4      717.30      717.21      9.76 o
  -1   2   4     1007.69     1040.85      9.09 o
   0   2   4       24.05       22.34      0.68 o
   1   2   4       15.60       15.81      0.56 o
   2   2   4       45.70       44.71      1.38 o
   3   2   4       74.72       80.29      2.28 o
   4   2   4        8.93       11.41      1.15 o
  -4   3   4        4.60        9.24      1.19 o
  -3   3   4       19.51       20.62      1.14 o
  -2   3   4      275.10      288.70      6.70 o
  -1   3   4       16.73       15.91      0.61 o
   0   3   4      123.28      118.27      3.19 o
   1   3   4       97.05       87.04      2.23 o
   2   3   4       74.13       72.42      2.09 o
   3   3   4       11.88        8.92      1.02 o
   4   3   4        1.70        1.68      2.48 o
  -4   4   4        0.65        1.12      1.06 o
  -3   4   4        7.67        8.42      1.00 o
  -2   4   4       15.86       14.72      0.87 o
  -1   4   4       23.79       23.57      0.82 o
   0   4   4     1672.32     1730.91     13.38 o
   1   4   4       10.48        8.95      0.68 o
   2   4   4       33.96       30.72      1.13 o
   3   4   4       23.80       26.69      1.38 o
   4   4   4        0.28        2.06      2.52 o
  -4   5   4        0.95       -0.62      3.10 o
  -3   5   4       22.72       23.70      1.34 o
  -2   5   4       26.49       28.25      1.13 o
  -1   5   4      694.54      709.30     10.38 o
   0   5   4      225.87      226.23      5.60 o
   1   5   4        3.35        5.72      0.61 o
   2   5   4       27.92       28.66      1.22 o
   3   5   4        0.10        1.46      1.10 o
   4   5   4       14.33       17.70      1.71 o
  -4   6   4        7.86        8.46      1.36 o
  -3   6   4        1.15        1.80      2.29 o
  -2   6   4      122.19      112.95      3.70 o
  -1   6   4       26.22       35.74      1.26 o
   0   6   4       69.67       67.95      2.13 o
   1   6   4       32.64       35.29      1.23 o
   2   6   4        5.70        4.35      0.96 o
   3   6   4       24.02       30.20      1.71 o
   4   6   4       10.06        9.11      1.50 o
  -3   7   4       11.62       10.42      1.32 o
  -2   7   4        5.84        5.25      1.00 o
  -1   7   4      403.11      362.64      9.09 o
   0   7   4        4.04        4.66      0.93 o
   1   7   4       18.47       15.84      1.12 o
   2   7   4        8.95        9.11      1.18 o
   3   7   4        7.18        5.30      1.22 o
  -3   8   4        0.10        0.26      1.03 o
  -2   8   4       11.33       12.98      1.24 o
  -1   8   4       29.97       32.62      1.48 o
   0   8   4        4.68        4.10      1.25 o
   1   8   4       34.33       34.28      1.58 o
   2   8   4        0.51       -0.26      2.80 o
   3   8   4        0.84        2.43      1.10 o
  -2   9   4        0.17        1.83      0.98 o
  -1   9   4        0.07        0.97      0.97 o
   0   9   4       19.10       18.35      1.29 o
   1   9   4       26.47       24.34      1.61 o
   2   9   4       22.42       19.16      1.56 o
  -2  10   4        0.56        1.50      1.21 o
  -1  10   4        0.36       -2.12      2.76 o
   0  10   4        1.81       -1.76      2.58 o
   1  10   4        0.46        0.91      2.73 o
   2  10   4        2.79        5.66      1.26 o
   0  11   4        0.21       -0.28      1.16 o
  -3   0   5        3.56        1.09      0.76 o
  -1   0   5     1770.05     1682.26     10.50 o
   1   0   5    23231.12    20716.88    137.18 o
   3   0   5       24.80       15.12      1.01 o
  -4   1   5        1.06        1.27      0.96 o
  -3   1   5       16.93       14.45      1.08 o
  -2   1   5       13.79       20.31      0.85 o
  -1   1   5      127.62      144.80      3.28 o
   0   1   5     5121.80     4627.37     52.15 o
   1   1   5       51.88       53.90      1.72 o
   2   1   5     2340.56     2259.69     17.07 o
   3   1   5        0.62       -1.50      2.09 o
   4   1   5        1.66        0.00      2.36 o
  -4   2   5        0.27        0.49      1.00 o
  -3   2   5       22.41       18.06      1.19 o
  -2   2   5      262.01      271.93      6.15 o
  -1   2   5       28.61       26.56      0.79 o
   0   2   5       92.27       95.76      2.54 o
   1   2   5       20.90       21.07      0.64 o
   2   2   5      687.92      675.98      9.76 o
   3   2   5      121.46      109.47      2.99 o
   4   2   5       10.67       10.27      1.31 o
  -4   3   5       12.13        9.38      1.35 o
  -3   3   5        5.38        5.24      0.85 o
  -2   3   5      372.20      382.42      7.65 o
  -1   3   5      262.23      297.64      5.60 o
   0   3   5     1109.45     1108.44      9.53 o
   1   3   5      387.66      388.23      6.38 o
   2   3   5       23.17       23.90      1.01 o
   3   3   5        7.24        7.93      1.06 o
   4   3   5       13.40       12.88      1.43 o
  -4   4   5        9.28        8.69      1.27 o
  -3   4   5        5.87        7.98      1.00 o
  -2   4   5        0.01       -1.90      1.90 o
  -1   4   5       22.17       25.87      0.87 o
   0   4   5       25.92       27.62      0.94 o
   1   4   5        9.03       19.48      0.80 o
   2   4   5       14.81       16.98      0.94 o
   3   4   5        1.25        0.88      0.85 o
   4   4   5        5.04        4.81      1.37 o
  -4   5   5        3.05        4.56      1.20 o
  -3   5   5        0.02        0.08      0.91 o
  -2   5   5        8.61        7.76      0.83 o
  -1   5   5      220.36      253.16      6.37 o
   0   5   5        0.67        4.20      0.64 o
   1   5   5       83.42       93.14      2.84 o
   2   5   5        5.69        5.08      0.83 o
   3   5   5        0.08        1.44      2.42 o
   4   5   5       33.28       32.91      1.98 o
  -4   6   5        0.66        2.72      1.22 o
  -3   6   5        7.07        7.81      1.15 o
  -2   6   5        0.66        1.42      1.88 o
  -1   6   5       14.14       12.03      0.91 o
   0   6   5       48.36       45.94      1.42 o
   1   6   5        1.40       -0.17      1.71 o
   2   6   5        8.29       12.15      1.09 o
   3   6   5      162.59      159.26      5.25 o
   4   6   5        8.25        6.69      1.50 o
  -3   7   5       12.08       12.94      1.26 o
  -2   7   5       56.86       48.65      1.72 o
  -1   7   5       33.87       37.07      1.46 o
   0   7   5      316.74      320.50      8.16 o
   1   7   5        7.43        6.71      0.90 o
   2   7   5       23.33       23.03      1.38 o
   3   7   5        5.50        2.31      3.19 o
  -3   8   5        0.66        0.32      2.81 o
  -2   8   5        0.17        0.22      0.98 o
  -1   8   5        0.07        2.57      0.90 o
   0   8   5      290.51      304.82      8.90 o
   1   8   5      199.05      197.15      5.23 o
   2   8   5        2.47        2.47      1.05 o
   3   8   5        3.00        3.46      1.19 o
  -2   9   5       11.39       11.11      1.38 o
  -1   9   5       36.82       34.70      1.63 o
   0   9   5        0.02       -1.79      2.64 o
   1   9   5       50.55       47.53      1.95 o
   2   9   5        0.72       -0.30      2.42 o
  -2  10   5       14.29       14.00      1.47 o
  -1  10   5        3.38        3.61      1.10 o
   0  10   5        7.29        6.63      1.16 o
   1  10   5        0.05        0.00      1.98 o
   2  10   5       13.45       13.13      1.52 o
   0  11   5        0.64       -2.36      3.39 o
  -4   0   6        7.97        8.72      1.16 o
  -2   0   6       35.87       44.72      1.33 o
   0   0   6      247.19      268.44      3.53 o
   2   0   6      175.41      169.22      4.89 o
   4   0   6        0.00        1.92      0.95 o
  -4   1   6        3.90        4.79      1.11 o
  -3   1   6       10.44        1.67      2.11 o
  -2   1   6       15.44       15.18      0.78 o
  -1   1   6      320.77      315.84      4.93 o
   0   1   6     1969.08     1881.43      9.74 o
   1   1   6        4.18        2.08      0.42 o
   2   1   6      984.32      984.86     11.54 o
   3   1   6        5.01        3.96      0.89 o
   4   1   6        0.87        1.35      1.01 o
  -4   2   6       25.21       22.45      1.41 o
  -3   2   6      188.99      166.85      4.33 o
  -2   2   6       66.59       74.08      2.12 o
  -1   2   6      161.17      177.50      3.99 o
   0   2   6     1326.20     1316.05      9.31 o
   1   2   6      818.15      790.75      8.41 o
   2   2   6      871.78      868.38     11.16 o
   3   2   6       30.08       35.04      1.50 o
   4   2   6       10.73        9.60      1.22 o
  -4   3   6       30.43       36.15      1.65 o
  -3   3   6        2.90        3.29      0.88 o
  -2   3   6      167.05      168.74      3.69 o
  -1   3   6     2121.05     2171.12     14.97 o
   0   3   6       22.05       19.46      0.61 o
   1   3   6       62.60       86.55      2.33 o
   2   3   6      263.34      282.03      6.86 o
   3   3   6       31.84       31.00      1.37 o
   4   3   6        3.70        5.57      1.31 o
  -4   4   6        0.20        0.59      2.73 o
  -3   4   6        2.69        1.09      2.13 o
  -2   4   6       27.47       31.31      1.12 o
  -1   4   6      494.48      548.78      8.33 o
   0   4   6     2369.82     2448.55     16.40 o
   1   4   6       15.90       15.38      0.78 o
   2   4   6        5.73        7.01      0.80 o
   3   4   6        1.43       -2.01      2.35 o
   4   4   6        8.11        9.95      1.37 o
  -4   5   6        3.38        5.94      1.26 o
  -3   5   6        3.13        5.39      1.01 o
  -2   5   6        1.68        2.33      0.75 o
  -1   5   6       54.44       60.07      1.95 o
   0   5   6      446.27      450.82      7.98 o
   1   5   6       10.63       10.10      0.78 o
   2   5   6       27.78       28.13      1.22 o
   3   5   6        1.33       -0.97      2.39 o
   4   5   6       33.65       38.76      2.03 o
  -4   6   6       24.25       23.78      1.82 o
  -3   6   6        0.57       -2.35      2.43 o
  -2   6   6       17.57       20.30      1.16 o
  -1   6   6        1.81        2.31      0.69 o
   0   6   6       48.88       52.32      1.64 o
   1   6   6       14.08       17.44      0.92 o
   2   6   6       25.04       25.79      1.32 o
   3   6   6       41.82       41.43      1.94 o
  -3   7   6        0.58        1.63      1.03 o
  -2   7   6        6.04        7.08      1.03 o
  -1   7   6        2.13        2.07      0.83 o
   0   7   6       53.58       59.92      1.70 o
   1   7   6        9.03        7.46      0.92 o
   2   7   6       43.75       45.21      1.67 o
   3   7   6        0.52       -0.44      1.12 o
  -3   8   6        0.29       -3.16      3.16 o
  -2   8   6        5.50        7.90      1.07 o
  -1   8   6       79.86       81.99      2.58 o
   0   8   6      197.09      187.22      5.08 o
   1   8   6       47.47       47.14      1.76 o
   2   8   6        4.31       -1.34      3.08 o
   3   8   6        4.27        3.27      1.23 o
  -2   9   6        7.38        6.89      1.17 o
  -1   9   6       30.02       27.30      1.58 o
   0   9   6       10.21        9.71      1.15 o
   1   9   6       96.30       87.54      2.63 o
   2   9   6        3.97        4.49      1.29 o
  -2  10   6        7.38        9.07      1.39 o
  -1  10   6        1.28       -0.92      2.66 o
   0  10   6        2.34        0.59      2.94 o
   1  10   6        1.13        1.39      1.11 o
  -3   0   7       92.59      108.52      3.56 o
  -1   0   7      164.46      157.46      3.53 o
   1   0   7      198.93      185.94      3.96 o
   3   0   7       20.34       12.17      1.08 o
  -4   1   7        0.14       -2.41      2.41 o
  -3   1   7       10.96       15.34      1.05 o
  -2   1   7      160.96      143.50      3.27 o
  -1   1   7      100.01       94.42      2.06 o
   0   1   7      922.63      889.66      7.18 o
   1   1   7      218.42      190.98      4.09 o
   2   1   7       31.51       46.28      1.44 o
   3   1   7      138.61      126.61      3.93 o
   4   1   7        1.48        0.59      0.98 o
  -4   2   7        3.39        4.13      1.18 o
  -3   2   7       12.29       13.19      1.11 o
  -2   2   7     1450.35     1526.88     14.61 o
  -1   2   7      682.72      687.79      7.94 o
   0   2   7      950.00      982.74      8.41 o
   1   2   7       72.78       74.16      2.02 o
   2   2   7        0.07        0.55      2.09 o
   3   2   7      249.98      238.27      5.41 o
   4   2   7        1.11        2.23      2.76 o
  -4   3   7        0.25       -2.26      2.82 o
  -3   3   7       35.18       39.57      1.43 o
  -2   3   7        1.20       -0.15      1.79 o
  -1   3   7      912.42      993.89     10.42 o
   0   3   7      125.17      112.93      3.33 o
   1   3   7      601.44      595.95      8.17 o
   2   3   7        0.43       -1.35      2.00 o
   3   3   7        0.37        0.28      0.95 o
   4   3   7       17.00       11.26      1.39 o
  -4   4   7        1.60        2.27      1.05 o
  -3   4   7        0.54        0.00      1.79 o
  -2   4   7       73.39       62.47      1.82 o
  -1   4   7       10.93        3.70      0.60 o
   0   4   7      433.49      488.93      7.59 o
   1   4   7       30.91       30.75      1.05 o
   2   4   7       40.14       40.24      1.30 o
   3   4   7        3.23        4.14      0.97 o
   4   4   7        0.60        2.12      3.33 o
  -4   5   7        2.86       -1.26      3.56 o
  -3   5   7        4.94        3.36      1.01 o
  -2   5   7       66.65       64.05      1.79 o
  -1   5   7        4.66        5.42      0.71 o
   0   5   7      167.55      198.86      5.47 o
   1   5   7       17.10       17.14      0.85 o
   2   5   7        0.53        0.94      1.77 o
   3   5   7       12.90       12.41      1.13 o
   4   5   7        0.53        0.21      1.37 o
  -4   6   7       13.35       15.11      1.56 o
  -3   6   7       18.10       17.40      1.37 o
  -2   6   7       10.76       11.66      1.05 o
  -1   6   7      139.25      130.37      3.70 o
   0   6   7       40.34       45.57      1.30 o
   1   6   7       12.30        9.11      0.85 o
   2   6   7       10.98       11.28      1.07 o
   3   6   7        0.74       -0.58      1.12 o
  -3   7   7        2.09        1.35      1.10 o
  -2   7   7       12.09       13.49      1.13 o
  -1   7   7       69.73       71.16      2.16 o
   0   7   7       50.12       43.45      1.49 o
   1   7   7        0.63       -0.41      1.56 o
   2   7   7        0.75        1.44      2.27 o
   3   7   7       13.68       19.04      1.37 o
  -3   8   7        0.03        1.87      1.01 o
  -2   8   7        0.08        1.87      2.38 o
  -1   8   7      111.83      109.99      3.32 o
   0   8   7      236.59      227.43      5.58 o
   1   8   7       28.31       38.91      1.73 o
   2   8   7        2.63        1.08      2.78 o
   3   8   7        5.58        6.33      1.25 o
  -2   9   7        5.85        7.20      1.30 o
  -1   9   7        8.29        6.94      1.16 o
   0   9   7        0.10       -2.47      2.47 o
   1   9   7        3.28       -3.37      3.37 o
   2   9   7       21.00       19.27      1.66 o
  -1  10   7        1.34       -2.16      2.71 o
   0  10   7        5.13        6.74      1.19 o
   1  10   7        0.02        1.40      1.02 o
  -4   0   8        9.51       11.19      1.17 o
  -2   0   8        2.28        5.87      0.61 o
   0   0   8     1280.74     1301.56      8.85 o
   2   0   8      317.74      342.92      7.05 o
   4   0   8        6.21        1.37      2.83 o
  -4   1   8        7.71       10.43      1.25 o
  -3   1   8       10.45       15.80      1.04 o
  -2   1   8      666.20      670.13      9.61 o
  -1   1   8     1689.43     1676.02     11.93 o
   0   1   8      215.01      222.80      3.87 o
   1   1   8       50.29       40.32      1.24 o
   2   1   8      609.65      592.34      9.23 o
   3   1   8        9.71        6.54      1.08 o
   4   1   8        0.05        0.55      1.00 o
  -4   2   8        0.42       -2.20      2.98 o
  -3   2   8       56.21       58.71      1.83 o
  -2   2   8        0.26       -2.07      2.07 o
  -1   2   8     1181.28     1287.61     11.11 o
   0   2   8      166.67      168.78      3.68 o
   1   2   8        0.63        1.43      0.45 o
   2   2   8        0.52        0.14      1.87 o
   3   2   8      383.66      365.58      9.40 o
   4   2   8        0.03       -1.97      3.00 o
  -4   3   8        1.01       -3.76      3.76 o
  -3   3   8       64.11       63.31      2.13 o
  -2   3   8       27.02       28.21      1.00 o
  -1   3   8       53.94       55.12      1.71 o
   0   3   8      188.45      186.42      4.33 o
   1   3   8        2.01        4.47      0.61 o
   2   3   8      257.20      264.08      6.82 o
   3   3   8       23.04       22.09      1.30 o
   4   3   8       44.18       49.19      1.96 o
  -4   4   8        7.92        8.83      1.30 o
  -3   4   8       36.81       40.10      1.56 o
  -2   4   8       49.40       48.30      1.35 o
  -1   4   8       25.81       33.02      0.99 o
   0   4   8       53.07       53.39      1.49 o
   1   4   8      777.09      807.45     10.60 o
   2   4   8       28.62       29.56      1.15 o
   3   4   8       11.32       15.30      1.17 o
   4   4   8        8.21        7.10      1.33 o
  -4   5   8       24.30       23.81      1.67 o
  -3   5   8       14.06       15.46      1.26 o
  -2   5   8       10.49       15.12      1.01 o
  -1   5   8       78.25       80.48      2.68 o
   0   5   8       24.67       22.12      0.95 o
   1   5   8        2.22        1.53      0.67 o
   2   5   8       11.36       12.99      0.98 o
   3   5   8        1.84        3.10      0.98 o
   4   5   8        9.11       -0.65      4.26 o
  -3   6   8       23.43       30.82      1.64 o
  -2   6   8       88.99       92.73      2.86 o
  -1   6   8        1.79        1.92      0.78 o
   0   6   8      125.77      134.25      3.51 o
   1   6   8        1.64        3.76      0.73 o
   2   6   8        4.47        1.08      2.16 o
   3   6   8        1.10        0.27      2.91 o
  -3   7   8        0.04       -0.58      2.45 o
  -2   7   8       14.03       13.66      1.15 o
  -1   7   8        0.08       -1.86      1.86 o
   0   7   8      132.94      129.16      3.86 o
   1   7   8        3.93        6.03      0.94 o
   2   7   8       18.47       19.45      1.35 o
   3   7   8        9.56       10.17      1.33 o
  -3   8   8        1.60        3.01      1.13 o
  -2   8   8        0.00       -0.54      2.16 o
  -1   8   8        0.00       -1.91      2.78 o
   0   8   8        6.65        3.61      1.01 o
   1   8   8      276.97      305.77      6.58 o
   2   8   8       31.07       29.01      1.57 o
   3   8   8        0.54       -0.65      3.08 o
  -2   9   8       12.75        3.20      1.51 o
  -1   9   8       36.07       32.96      1.57 o
   0   9   8        1.52        2.33      1.04 o
   1   9   8        9.77        9.59      1.33 o
   2   9   8       45.48       45.28      2.08 o
  -1  10   8        3.24        2.19      2.78 o
   0  10   8       32.16       31.91      1.71 o
   1  10   8        7.30       11.09      1.27 o
  -3   0   9        0.37        2.72      0.77 o
  -1   0   9       10.20        7.70      0.51 o
   1   0   9      566.27      536.75      7.08 o
   3   0   9       51.75       41.78      1.41 o
  -4   1   9        0.90        0.68      1.09 o
  -3   1   9        4.65        5.06      0.91 o
  -2   1   9      154.46      156.05      3.48 o
  -1   1   9      621.04      704.23      8.09 o
   0   1   9      413.07      435.37      5.69 o
   1   1   9       25.90       20.80      0.76 o
   2   1   9     1065.63     1080.91     12.68 o
   3   1   9       39.33       43.31      1.57 o
   4   1   9        3.07        2.43      1.09 o
  -4   2   9       16.97       21.57      1.40 o
  -3   2   9       65.76       68.23      2.16 o
  -2   2   9        0.49        0.99      1.43 o
  -1   2   9        4.75        5.65      0.63 o
   0   2   9      246.81      224.29      4.45 o
   1   2   9       66.47       66.44      1.99 o
   2   2   9      224.55      216.41      6.05 o
   3   2   9      158.16      151.09      4.58 o
   4   2   9       17.26       12.25      1.48 o
  -4   3   9        0.24        0.00      2.44 o
  -3   3   9        3.17        3.46      0.89 o
  -2   3   9       57.48       56.98      1.68 o
  -1   3   9     1810.47     2012.84     15.39 o
   0   3   9       19.86       25.05      0.80 o
   1   3   9       66.51       82.74      2.45 o
   2   3   9       30.30       40.63      1.29 o
   3   3   9       33.96       33.60      1.48 o
   4   3   9        0.31       -3.26      3.34 o
  -4   4   9        0.90       -3.01      3.01 o
  -3   4   9        0.03        0.00      1.93 o
  -2   4   9       21.87       26.65      1.12 o
  -1   4   9        2.11        0.93      1.18 o
   0   4   9     1659.01     1747.10     14.74 o
   1   4   9      896.09      938.70     11.56 o
   2   4   9        5.63        8.27      0.84 o
   3   4   9        1.39       -0.23      2.41 o
   4   4   9        0.43        0.26      1.19 o
  -4   5   9        8.93       10.74      1.35 o
  -3   5   9      104.84      106.68      3.37 o
  -2   5   9       44.45       45.89      1.46 o
  -1   5   9      215.87      213.59      6.07 o
   0   5   9      215.98      246.12      6.12 o
   1   5   9       61.92       56.15      1.70 o
   2   5   9        0.53        1.40      0.71 o
   3   5   9        0.18       -1.51      2.05 o
   4   5   9        7.54        3.94      1.52 o
  -3   6   9       67.75       65.78      2.18 o
  -2   6   9       13.73       11.30      1.11 o
  -1   6   9      128.02      114.33      3.47 o
   0   6   9       69.89       65.84      2.14 o
   1   6   9       15.19       20.91      1.04 o
   2   6   9       12.20       11.63      1.07 o
   3   6   9        3.61        3.30      1.08 o
  -3   7   9        4.55        3.05      1.26 o
  -2   7   9        9.30       10.46      1.06 o
  -1   7   9        3.19        3.21      0.78 o
   0   7   9       27.83       20.16      1.21 o
   1   7   9       58.59       62.94      1.77 o
   2   7   9        5.93        7.02      1.01 o
   3   7   9        0.32        0.60      2.48 o
  -3   8   9        2.59        3.86      1.20 o
  -2   8   9        3.70       -0.27      2.66 o
  -1   8   9        8.62       10.07      1.07 o
   0   8   9        0.73        1.89      0.98 o
   1   8   9        9.46       16.20      1.46 o
   2   8   9       20.92       21.64      1.42 o
   3   8   9        1.07        1.60      1.06 o
  -2   9   9        2.40       -0.31      2.81 o
  -1   9   9        9.38        9.64      1.16 o
   0   9   9       36.31       36.94      1.64 o
   1   9   9       45.67       46.38      1.97 o
   2   9   9        0.59       -1.56      3.52 o
  -1  10   9        3.76        3.94      1.20 o
   0  10   9        0.36        0.61      2.41 o
   1  10   9        2.44        0.00      3.01 o
  -4   0  10        0.09       -2.93      2.93 o
  -2   0  10      405.82      436.35      7.89 o
   0   0  10        1.95       -0.74      0.88 o
   2   0  10      972.10      965.27     11.94 o
   4   0  10        0.22        3.67      1.05 o
  -4   1  10        4.17        6.14      1.25 o
  -3   1  10       35.23       39.39      1.41 o
  -2   1  10       56.50       48.50      1.39 o
  -1   1  10     1217.89     1285.42     11.23 o
   0   1  10      425.83      490.68      6.32 o
   1   1  10     1365.74     1383.41     11.81 o
   2   1  10      138.58      138.42      3.50 o
   3   1  10       86.70       90.52      2.57 o
   4   1  10        0.33       -1.42      2.80 o
  -4   2  10       25.66       29.09      1.65 o
  -3   2  10        3.32        0.82      2.49 o
  -2   2  10      167.04      170.84      3.75 o
  -1   2  10      172.47      177.48      4.51 o
   0   2  10     2319.14     2276.82     14.39 o
   1   2  10       73.62       79.09      2.24 o
   2   2  10        3.00        3.93      0.79 o
   3   2  10        0.20       -3.32      3.32 o
   4   2  10       52.30       44.01      1.98 o
  -4   3  10        0.44        1.46      1.10 o
  -3   3  10        3.05       -1.51      2.47 o
  -2   3  10       59.80       62.19      1.79 o
  -1   3  10      990.10     1065.81     11.47 o
   0   3  10      211.66      182.29      4.52 o
   1   3  10      757.49      758.41      9.81 o
   2   3  10        1.59       -1.14      1.91 o
   3   3  10        0.01        1.56      2.13 o
   4   3  10       13.87        9.21      1.43 o
  -4   4  10        5.06        5.35      1.17 o
  -3   4  10       13.19       12.76      1.18 o
  -2   4  10        0.05       -0.52      1.79 o
  -1   4  10        6.03        6.96      0.63 o
   0   4  10      195.80      239.20      5.82 o
   1   4  10      243.56      288.95      6.86 o
   2   4  10        0.01        1.08      1.52 o
   3   4  10       11.00       12.04      1.11 o
   4   4  10        1.11        0.31      3.19 o
  -4   5  10        3.86       -3.89      3.89 o
  -3   5  10        0.01       -2.80      2.80 o
  -2   5  10       54.41       49.33      1.53 o
  -1   5  10        0.37        0.00      1.46 o
   0   5  10       49.09       45.94      1.40 o
   1   5  10      126.11      134.88      3.62 o
   2   5  10       15.11       16.08      1.14 o
   3   5  10        4.02        3.85      1.06 o
   4   5  10        0.24        1.33      2.66 o
  -3   6  10       50.99       50.70      2.04 o
  -2   6  10        1.98        0.91      0.88 o
  -1   6  10       10.39       11.32      1.02 o
   0   6  10       42.57       44.94      1.34 o
   1   6  10       15.11       17.34      1.02 o
   2   6  10        0.45        0.48      0.85 o
   3   6  10        1.22       -0.28      2.25 o
  -3   7  10       20.26       20.48      1.59 o
  -2   7  10        6.92        4.84      0.98 o
  -1   7  10        6.53        4.73      0.91 o
   0   7  10        0.69       -0.81      2.19 o
   1   7  10       98.80       83.47      2.46 o
   2   7  10        9.04        7.72      1.12 o
   3   7  10        5.33        2.34      1.25 o
  -3   8  10        0.22        0.66      3.05 o
  -2   8  10        5.80        5.72      1.10 o
  -1   8  10        2.36        1.27      0.91 o
   0   8  10       76.26       71.87      1.98 o
   1   8  10        2.72        0.00      2.85 o
   2   8  10        8.37        8.59      1.33 o
   3   8  10        1.17       -0.67      2.93 o
  -2   9  10        0.60       -0.93      2.91 o
  -1   9  10        0.25       -1.12      2.21 o
   0   9  10        1.19        0.00      2.48 o
   1   9  10       11.32       10.84      1.34 o
   2   9  10       53.98       57.35      2.32 o
  -1  10  10        8.37        5.48      1.33 o
   0  10  10        3.11        1.86      2.63 o
   1  10  10        0.00        0.43      1.04 o
  -3   0  11       15.94       20.06      1.15 o
  -1   0  11     3138.43     3444.58     18.59 o
   1   0  11       61.45       65.07      2.03 o
   3   0  11       20.68       27.50      1.30 o
  -4   1  11       89.70       94.71      2.75 o
  -3   1  11       24.93       24.29      1.23 o
  -2   1  11      300.50      330.68      7.12 o
  -1   1  11     1998.74     2234.90     15.22 o
   0   1  11      970.19     1024.56      9.52 o
   1   1  11       34.28       38.58      1.24 o
   2   1  11        6.47        7.43      0.86 o
   3   1  11       43.24       42.62      1.58 o
   4   1  11        8.56        8.66      1.30 o
  -4   2  11       10.81       12.30      1.45 o
  -3   2  11       53.81       52.95      1.68 o
  -2   2  11      296.15      316.80      7.31 o
  -1   2  11       52.07       67.73      2.16 o
   0   2  11       19.47       33.70      1.03 o
   1   2  11      105.28      107.20      2.73 o
   2   2  11        0.12        1.04      0.74 o
   3   2  11      203.59      210.42      5.24 o
   4   2  11       17.76       16.12      1.46 o
  -4   3  11        6.17        7.08      1.14 o
  -3   3  11       16.75       17.77      1.16 o
  -2   3  11      202.75      213.88      6.16 o
  -1   3  11        0.02       -0.62      1.73 o
   0   3  11     1102.06     1111.69     11.34 o
   1   3  11       47.35       55.34      1.57 o
   2   3  11       77.41       84.58      2.50 o
   3   3  11        2.19        0.46      2.39 o
   4   3  11       34.04       32.84      1.81 o
  -4   4  11        4.06        0.62      3.15 o
  -3   4  11        0.25       -0.20      0.91 o
  -2   4  11       14.74       12.54      0.96 o
  -1   4  11       25.25       25.58      0.99 o
   0   4  11        5.51        7.83      0.74 o
   1   4  11      452.69      481.22      8.80 o
   2   4  11        1.89       -1.29      1.91 o
   3   4  11        1.63        1.45      2.66 o
   4   4  11        5.88        1.92      3.22 o
  -4   5  11        0.95       -3.59      3.59 o
  -3   5  11       10.67        9.30      1.17 o
  -2   5  11       20.82       22.86      1.31 o
  -1   5  11        0.11       -0.41      0.63 o
   0   5  11      197.07      193.09      5.77 o
   1   5  11      129.19      133.94      3.65 o
   2   5  11        5.73        4.22      0.83 o
   3   5  11        0.37       -0.52      2.36 o
   4   5  11        0.41        1.29      1.26 o
  -3   6  11      200.01      198.08      5.86 o
  -2   6  11       33.60       29.12      1.41 o
  -1   6  11        1.25        0.00      0.75 o
   0   6  11       54.32       57.01      1.63 o
   1   6  11        2.90        0.96      0.80 o
   2   6  11       15.78       12.98      1.19 o
   3   6  11        0.33       -0.28      0.95 o
  -3   7  11       20.49       21.65      1.59 o
  -2   7  11        0.87        1.17      0.93 o
  -1   7  11        3.04       -0.22      2.19 o
   0   7  11       64.64       64.70      2.07 o
   1   7  11        5.20        7.09      1.00 o
   2   7  11        0.25       -0.26      2.41 o
   3   7  11       10.66       11.84      1.39 o
  -3   8  11        4.93        0.33      3.38 o
  -2   8  11        2.41        1.92      1.09 o
  -1   8  11       24.20       19.64      1.34 o
   0   8  11       88.26       72.00      2.02 o
   1   8  11       58.10       57.07      1.90 o
   2   8  11        7.55       10.53      1.36 o
  -2   9  11        0.01        1.58      2.02 o
  -1   9  11        9.49        6.55      1.19 o
   0   9  11       18.18       14.13      1.30 o
   1   9  11        0.59       -0.33      1.19 o
   2   9  11       34.90       37.38      2.04 o
  -1  10  11        1.39       -2.89      2.89 o
   0  10  11        0.01       -0.73      1.08 o
   1  10  11        6.71        2.93      3.52 o
  -4   0  12        0.19        1.69      2.57 o
  -2   0  12       59.06       51.58      1.40 o
   2   0  12       26.37       21.06      1.03 o
   4   0  12        0.01       -0.88      2.53 o
  -4   1  12       87.14       89.34      2.81 o
  -3   1  12       26.14       25.95      1.25 o
  -2   1  12        4.16        2.74      0.73 o
  -1   1  12       47.20       34.44      1.05 o
   0   1  12      257.29      316.17      5.65 o
   1   1  12        0.24        3.09      0.72 o
   2   1  12       10.29       11.58      0.86 o
   3   1  12        7.70       10.43      1.13 o
   4   1  12        6.27        7.05      1.23 o
  -4   2  12       23.82       21.15      1.61 o
  -3   2  12       65.46       58.89      1.94 o
  -2   2  12      213.16      218.00      6.20 o
  -1   2  12        5.82        9.75      0.64 o
   0   2  12      177.18      184.36      4.51 o
   1   2  12      202.66      219.79      5.43 o
   2   2  12        2.23        3.40      0.75 o
   3   2  12       13.84       13.22      1.35 o
   4   2  12       16.00       17.00      1.57 o
  -4   3  12        7.74        9.08      1.31 o
  -3   3  12       12.42       12.15      1.15 o
  -2   3  12       21.18       24.53      1.10 o
  -1   3  12      114.40      105.04      2.83 o
   0   3  12      611.78      705.88      9.33 o
   1   3  12        0.52       -0.94      1.60 o
   2   3  12      269.45      285.51      7.49 o
   3   3  12        0.57        0.93      2.03 o
   4   3  12       10.93       10.59      1.43 o
  -4   4  12        1.09        1.57      2.53 o
  -3   4  12        0.32        1.40      0.87 o
  -2   4  12       82.19       81.86      2.50 o
  -1   4  12      410.52      380.84      7.82 o
   0   4  12       79.73       88.00      2.65 o
   1   4  12       94.22       98.95      3.08 o
   2   4  12       23.87       25.33      1.18 o
   3   4  12       14.07       19.01      1.32 o
   4   4  12        1.15        1.35      1.18 o
  -4   5  12        5.14        4.14      1.30 o
  -3   5  12       12.71       14.83      1.27 o
  -2   5  12      424.60      403.15      9.56 o
  -1   5  12      167.88      166.32      4.04 o
   0   5  12      249.33      258.08      6.74 o
   1   5  12       56.87       58.22      1.87 o
   2   5  12        0.26        1.26      2.17 o
   3   5  12        2.04        2.00      1.02 o
  -3   6  12       41.05       45.78      2.10 o
  -2   6  12       83.20       75.42      2.02 o
  -1   6  12        1.10        1.56      2.04 o
   0   6  12       57.08       61.56      1.95 o
   1   6  12       52.89       59.31      1.65 o
   2   6  12        0.42       -0.47      2.40 o
   3   6  12        0.03       -0.87      2.50 o
  -3   7  12       14.74       10.75      1.44 o
  -2   7  12        1.51        0.26      1.99 o
  -1   7  12       16.71       14.40      1.10 o
   0   7  12        8.18       12.45      1.02 o
   1   7  12       26.91       31.98      1.43 o
   2   7  12       41.90       48.40      1.84 o
   3   7  12        2.59        1.57      2.87 o
  -3   8  12        3.11        2.02      3.41 o
  -2   8  12       29.48       21.31      1.60 o
  -1   8  12        0.00       -0.51      2.39 o
   0   8  12        4.13        3.79      1.03 o
   1   8  12       67.36       54.01      1.94 o
   2   8  12        5.22        6.69      1.23 o
  -2   9  12        0.09        1.92      2.71 o
  -1   9  12        5.79        5.30      1.13 o
   0   9  12        0.29        0.33      1.03 o
   1   9  12       14.54       16.59      1.40 o
   2   9  12        8.62       10.03      1.58 o
  -1  10  12        1.72        0.65      3.04 o
   0  10  12        6.99       11.57      1.27 o
   1  10  12        0.24        0.94      1.08 o
  -3   0  13        1.55        0.84      2.34 o
  -1   0  13      288.31      302.51      6.06 o
   1   0  13      329.52      335.51      6.43 o
   3   0  13       24.78       21.96      1.34 o
  -4   1  13        0.06       -0.29      3.05 o
  -3   1  13       27.67       29.65      1.35 o
  -2   1  13        2.11        1.54      2.02 o
  -1   1  13      190.56      218.95      5.21 o
   0   1  13      413.32      493.71      7.26 o
   1   1  13      116.74      140.02      3.11 o
   2   1  13        0.53       -1.45      1.83 o
   3   1  13       85.01       81.69      2.50 o
   4   1  13        0.16        0.30      3.13 o
  -4   2  13        5.56        6.12      1.29 o
  -3   2  13       42.52       40.20      1.63 o
  -2   2  13      147.06      147.13      3.76 o
  -1   2  13      148.39      157.08      4.66 o
   0   2  13       29.55       21.43      0.80 o
   1   2  13      111.47      110.27      2.81 o
   2   2  13       60.82       71.37      2.28 o
   3   2  13       11.43       15.03      1.23 o
   4   2  13       16.78       20.31      1.68 o
  -4   3  13        0.12       -2.43      2.85 o
  -3   3  13        2.22        2.10      0.98 o
  -2   3  13        2.78        3.78      0.78 o
  -1   3  13       75.22       80.09      2.53 o
   0   3  13      104.36      101.81      2.73 o
   1   3  13      297.53      281.42      6.54 o
   2   3  13       44.24       43.96      1.48 o
   3   3  13        5.21        1.63      1.01 o
   4   3  13        1.10       -2.21      2.98 o
  -4   4  13        2.00        2.23      2.93 o
  -3   4  13       12.87       11.26      1.19 o
  -2   4  13        0.67       -0.57      2.29 o
  -1   4  13      154.94      156.23      3.73 o
   0   4  13      107.56      121.67      3.20 o
   1   4  13       14.14       13.48      0.93 o
   2   4  13       16.99       14.51      1.05 o
   3   4  13        1.92        2.02      2.58 o
   4   4  13        0.25        0.33      2.70 o
  -4   5  13        0.71        1.01      2.54 o
  -3   5  13       63.36       58.05      1.93 o
  -2   5  13        4.63        8.31      1.09 o
  -1   5  13      162.92      136.94      3.74 o
   0   5  13      122.89      118.48      3.44 o
   1   5  13      166.12      179.39      4.28 o
   2   5  13        1.16        1.54      0.90 o
   3   5  13        0.03        0.27      2.22 o
  -3   6  13       38.55       35.23      1.87 o
  -2   6  13        4.68        9.33      1.42 o
  -1   6  13      225.34      228.73      5.05 o
   0   6  13        9.33       11.54      0.95 o
   1   6  13       14.99       15.62      1.07 o
   2   6  13       28.40       33.47      1.51 o
   3   6  13        1.24       -3.04      3.04 o
  -3   7  13        1.54        2.70      1.20 o
  -2   7  13       74.93       69.41      2.26 o
  -1   7  13        7.10        4.71      0.93 o
   0   7  13        5.71        5.63      0.91 o
   1   7  13        3.80        2.00      0.92 o
   2   7  13        9.94       10.13      1.27 o
   3   7  13        0.50       -0.64      2.56 o
  -2   8  13        2.77       -0.29      2.83 o
  -1   8  13        0.02       -0.78      2.42 o
   0   8  13        2.65        3.70      0.92 o
   1   8  13       30.71       27.14      1.62 o
   2   8  13       17.50       16.58      1.50 o
  -2   9  13        1.52        1.46      1.10 o
  -1   9  13       16.07       17.16      1.31 o
   0   9  13        5.09        3.27      1.07 o
   1   9  13        0.16       -3.12      3.12 o
   2   9  13        0.35       -1.32      3.47 o
  -1  10  13        0.30        1.66      3.03 o
   0  10  13        0.12        0.16      1.08 o
   1  10  13        0.00        0.84      1.16 o
  -4   0  14      141.59      143.75      4.39 o
  -2   0  14      270.51      273.37      6.98 o
   0   0  14     4153.60     4461.65     22.09 o
   2   0  14       98.95       80.23      2.40 o
   4   0  14       15.40       15.41      1.49 o
  -4   1  14       29.93       26.22      1.92 o
  -3   1  14        1.07        0.73      0.95 o
  -2   1  14       23.71       24.32      1.08 o
  -1   1  14      573.85      663.62      9.18 o
   0   1  14       12.91        7.84      0.69 o
   1   1  14      299.19      259.91      5.67 o
   2   1  14        0.39       -0.33      1.52 o
   3   1  14       48.97       55.37      1.76 o
   4   1  14        8.26        8.54      1.37 o
  -4   2  14        0.24       -2.39      3.24 o
  -3   2  14      249.78      265.34      6.06 o
  -2   2  14       11.14        9.62      0.84 o
  -1   2  14       15.94        9.72      0.77 o
   0   2  14       97.35       95.06      2.51 o
   1   2  14       10.80        8.12      0.76 o
   2   2  14        8.72       11.83      0.95 o
   3   2  14       20.17       24.15      1.44 o
   4   2  14       35.18       30.92      1.89 o
  -4   3  14        8.04       10.24      1.30 o
  -3   3  14       11.18        8.17      1.12 o
  -2   3  14      157.53      144.55      3.92 o
  -1   3  14      169.82      169.12      3.71 o
   0   3  14       97.62       91.18      2.65 o
   1   3  14        4.86        7.23      0.86 o
   2   3  14        3.51        4.77      0.92 o
   3   3  14       11.06        9.40      1.09 o
   4   3  14        2.45        2.73      1.23 o
  -4   4  14        0.20       -1.29      2.78 o
  -3   4  14        3.06        3.70      1.03 o
  -2   4  14        3.70        2.69      0.84 o
  -1   4  14       10.80        6.33      0.90 o
   0   4  14       25.68       29.00      1.05 o
   1   4  14       48.32       48.45      1.47 o
   2   4  14       31.93       33.32      1.40 o
   3   4  14        0.26       -2.07      2.51 o
   4   4  14        0.52       -3.00      3.00 o
  -3   5  14        5.83        6.47      1.18 o
  -2   5  14      114.65      135.66      4.31 o
  -1   5  14       42.10       47.08      1.48 o
   0   5  14       24.50       24.37      1.08 o
   1   5  14       75.97       72.58      2.15 o
   2   5  14      137.68      136.90      4.27 o
   3   5  14        0.20       -0.56      2.51 o
  -3   6  14        1.15       -2.77      2.77 o
  -2   6  14      559.17      542.11     12.18 o
  -1   6  14        0.00        0.27      0.93 o
   0   6  14        3.12       -0.20      2.02 o
   1   6  14        3.20        3.79      0.87 o
   2   6  14       17.95       18.14      1.32 o
   3   6  14       27.19       26.94      1.67 o
  -3   7  14       19.47       16.10      1.55 o
  -2   7  14       19.13       17.95      1.40 o
  -1   7  14       41.49       41.22      1.57 o
   0   7  14        2.23        3.54      0.86 o
   1   7  14       24.47       23.34      1.35 o
   2   7  14        7.74        6.78      1.17 o
   3   7  14        0.26        1.90      1.14 o
  -2   8  14        5.30        3.35      1.13 o
  -1   8  14        5.26        5.69      1.02 o
   0   8  14        3.20        1.28      2.33 o
   1   8  14       18.67       17.41      1.42 o
   2   8  14        0.39        2.51      1.18 o
  -2   9  14        0.73        0.66      2.72 o
  -1   9  14        3.85        5.84      1.15 o
   0   9  14        1.57        1.60      0.99 o
   1   9  14        0.00       -1.82      2.67 o
   2   9  14       11.13        8.51      1.44 o
  -1  10  14        0.10       -1.69      3.43 o
   0  10  14        0.32        0.00      2.55 o
  -3   0  15        2.99        1.77      2.25 o
  -1   0  15      272.31      233.16      5.68 o
   1   0  15     1676.38     1729.97     15.38 o
   3   0  15       30.08       30.08      1.44 o
  -4   1  15      175.66      175.72      4.83 o
  -3   1  15        2.50        1.75      1.15 o
  -2   1  15        8.10        8.58      0.89 o
  -1   1  15      179.15      178.81      5.10 o
   0   1  15       52.00       53.36      1.67 o
   2   1  15       48.30       58.67      1.69 o
   3   1  15       10.79       13.76      1.24 o
   4   1  15        3.00        0.62      2.99 o
  -4   2  15        0.50       -1.24      1.24 o
  -3   2  15      284.87      276.94      6.22 o
  -2   2  15        5.95        5.53      0.87 o
  -1   2  15      238.25      244.48      6.02 o
   0   2  15       55.34       68.52      1.87 o
   1   2  15       65.38       60.77      1.92 o
   2   2  15        0.46        0.94      0.71 o
   3   2  15        8.21        8.08      1.12 o
   4   2  15        0.02        2.86      1.16 o
  -4   3  15        4.54        5.45      1.30 o
  -3   3  15       40.61       39.74      1.63 o
  -2   3  15       11.62        8.88      1.03 o
  -1   3  15       31.32       25.58      1.03 o
   0   3  15      134.52      125.15      3.15 o
   1   3  15        8.68        9.27      0.85 o
   2   3  15       56.37       58.27      1.96 o
   3   3  15        6.04        5.35      1.07 o
   4   3  15        1.01        0.76      1.18 o
  -4   4  15        0.07        1.64      2.77 o
  -3   4  15        0.59        1.02      2.04 o
  -2   4  15       12.26       15.61      1.07 o
  -1   4  15      404.74      394.14      8.42 o
   0   4  15        6.59        5.29      0.90 o
   1   4  15      421.05      462.39      9.36 o
   2   4  15        3.51        3.67      0.92 o
   3   4  15        0.08        0.80      2.30 o
  -3   5  15        0.17        1.09      2.19 o
  -2   5  15      164.42      159.86      4.74 o
  -1   5  15        4.63        5.43      1.00 o
   0   5  15       13.33       15.91      0.99 o
   1   5  15        2.90        3.60      0.83 o
   2   5  15       52.84       55.65      1.83 o
   3   5  15        0.52        1.99      2.42 o
  -3   6  15       33.57       31.07      1.72 o
  -2   6  15       95.27       95.70      2.93 o
  -1   6  15      131.04      120.09      3.23 o
   0   6  15        0.08       -0.40      1.83 o
   1   6  15        0.10       -0.43      1.95 o
   2   6  15       22.08       20.36      1.35 o
   3   6  15        0.17        0.31      3.53 o
  -3   7  15       19.68       15.52      1.52 o
  -2   7  15       31.16       27.22      1.56 o
  -1   7  15        0.64       -1.44      2.56 o
   0   7  15        0.07       -0.69      2.22 o
   1   7  15        4.77        3.76      0.99 o
   2   7  15        8.42        7.76      1.18 o
   3   7  15        2.04        2.66      1.18 o
  -2   8  15       10.50       11.19      1.35 o
  -1   8  15       12.85       10.14      1.19 o
   0   8  15        0.00        1.57      1.92 o
   1   8  15        1.20        1.37      2.10 o
   2   8  15        0.13       -1.23      2.65 o
  -2   9  15       12.95       10.73      1.46 o
  -1   9  15        0.00       -2.75      2.75 o
   0   9  15        0.57        0.69      1.01 o
   1   9  15        6.03        8.28      1.23 o
   0  10  15        5.52        5.18      1.23 o
  -4   0  16       16.56       18.60      1.61 o
  -2   0  16       45.85       38.79      1.32 o
   0   0  16     1371.39     1498.98     13.99 o
   2   0  16       66.92       52.41      1.59 o
   4   0  16        0.55        0.32      2.81 o
  -4   1  16        3.13        0.30      3.58 o
  -3   1  16      190.09      198.45      5.25 o
  -2   1  16      134.96      130.20      3.62 o
  -1   1  16        3.49       -0.83      1.62 o
   0   1  16      291.12      303.83      6.38 o
   1   1  16      220.07       94.05      4.25 o
   2   1  16        2.15        2.88      0.99 o
   3   1  16        0.01       -0.48      2.26 o
   4   1  16        2.74        1.27      3.45 o
  -4   2  16       18.65       18.89      1.52 o
  -3   2  16        0.06       -3.19      3.19 o
  -2   2  16      294.74      310.02      7.93 o
  -1   2  16      352.54      376.96      7.67 o
   0   2  16       45.78       51.58      1.49 o
   1   2  16       49.29       43.15      1.40 o
   2   2  16        9.81       12.22      1.01 o
   3   2  16       10.04       11.89      1.15 o
   4   2  16       15.48       12.05      1.54 o
  -4   3  16        7.34       10.77      1.29 o
  -3   3  16        0.04        0.49      2.20 o
  -2   3  16        0.00       -2.30      2.44 o
  -1   3  16       11.81       10.17      0.87 o
   0   3  16       26.65       25.84      1.03 o
   1   3  16      151.89      150.18      3.73 o
   2   3  16       15.95       19.55      1.16 o
   3   3  16       10.37       13.90      1.30 o
   4   3  16        0.22       -2.01      3.47 o
  -4   4  16        0.15       -0.33      2.56 o
  -3   4  16        0.52       -1.30      2.23 o
  -2   4  16       12.04        9.18      0.96 o
  -1   4  16        1.75        2.09      0.90 o
   0   4  16      802.97      806.80     11.89 o
   1   4  16       11.31       10.20      1.12 o
   2   4  16       57.90       59.29      1.72 o
   3   4  16        2.05        0.27      2.51 o
  -3   5  16        0.00       -1.12      2.50 o
  -2   5  16       49.18       53.15      1.80 o
  -1   5  16      201.53      193.98      4.97 o
   0   5  16       68.95       72.75      2.04 o
   1   5  16        1.07       -0.40      1.98 o
   2   5  16        0.86        1.64      2.37 o
   3   5  16        9.83        9.96      1.34 o
  -3   6  16        6.04        6.29      1.21 o
  -2   6  16       51.76       47.70      1.84 o
  -1   6  16       36.73       37.72      1.55 o
   0   6  16       48.98       52.74      1.58 o
   1   6  16        0.35       -2.06      2.06 o
   2   6  16        2.76        1.93      0.96 o
   3   6  16        0.10        0.31      2.67 o
  -3   7  16        0.21       -0.98      3.16 o
  -2   7  16        0.00        0.83      2.30 o
  -1   7  16      224.05      195.33      5.37 o
   0   7  16        0.05       -1.18      2.47 o
   1   7  16       13.49       12.38      1.17 o
   2   7  16       38.03       38.82      1.81 o
  -2   8  16        4.14        2.15      2.83 o
  -1   8  16        8.23        9.04      1.25 o
   0   8  16       27.88       23.55      1.50 o
   1   8  16       15.16       12.19      1.35 o
   2   8  16       14.82       14.56      1.49 o
  -1   9  16       14.05        8.61      1.31 o
   0   9  16        5.77        5.60      1.13 o
   1   9  16        1.65        0.00      2.78 o
  -3   0  17       91.46       90.85      2.73 o
  -1   0  17      147.75      149.35      3.48 o
   1   0  17       12.54       10.64      0.92 o
   3   0  17        2.63       -2.46      3.09 o
  -4   1  17        0.02       -1.55      3.14 o
  -3   1  17      239.45      237.47      6.02 o
  -2   1  17        9.18        9.24      0.93 o
  -1   1  17       56.78       59.79      1.72 o
   0   1  17       57.16       65.83      1.96 o
   1   1  17      162.88      201.81      6.07 o
   2   1  17       95.78       81.41      2.38 o
   3   1  17        0.52       -2.23      2.39 o
   4   1  17        0.00        1.19      1.21 o
  -4   2  17        0.01       -1.26      2.72 o
  -3   2  17      204.91      212.96      5.67 o
  -2   2  17      294.74      272.73      7.79 o
  -1   2  17       13.72       14.07      0.95 o
   0   2  17       12.75       10.24      0.79 o
   1   2  17       16.10       14.02      0.87 o
   2   2  17       20.19       20.44      1.20 o
   3   2  17        3.76        1.52      2.64 o
   4   2  17        2.16        1.32      3.50 o
  -4   3  17        0.14       -1.30      3.02 o
  -3   3  17       22.96       23.58      1.38 o
  -2   3  17      482.47      490.41     10.34 o
  -1   3  17       29.58       25.37      1.09 o
   0   3  17      199.52      239.07      6.42 o
   1   3  17        8.28        9.80      0.88 o
   2   3  17        0.00        1.03      2.01 o
   3   3  17       13.98       12.16      1.34 o
  -3   4  17       16.73       16.16      1.36 o
  -2   4  17       29.15       31.64      1.32 o
  -1   4  17      321.73      337.89      8.23 o
   0   4  17      112.84      107.96      2.88 o
   1   4  17       10.16       14.42      1.01 o
   2   4  17        5.81        6.95      1.05 o
   3   4  17        0.16       -0.28      2.72 o
  -3   5  17        0.55       -2.57      2.84 o
  -2   5  17       21.10       19.57      1.27 o
  -1   5  17     1024.74     1061.50     15.29 o
   0   5  17       31.50       30.43      1.39 o
   1   5  17       19.17       20.11      1.10 o
   2   5  17       15.27       15.30      1.23 o
   3   5  17        3.01        2.53      1.11 o
  -3   6  17        0.79        0.93      2.56 o
  -2   6  17       26.54       29.66      1.67 o
  -1   6  17       71.64       64.72      1.95 o
   0   6  17        3.85        1.08      2.41 o
   1   6  17       38.78       36.96      1.53 o
   2   6  17        0.26        0.53      1.97 o
   3   6  17        3.82        4.26      1.35 o
  -3   7  17       13.05       17.83      1.48 o
  -2   7  17        0.18       -1.13      2.53 o
  -1   7  17        4.65        5.47      1.15 o
   0   7  17      112.64      111.63      3.47 o
   1   7  17        0.50        1.11      0.95 o
   2   7  17        0.29       -0.87      2.71 o
  -2   8  17        1.18        2.87      1.11 o
  -1   8  17       18.92       16.28      1.45 o
   0   8  17        3.96        6.77      1.06 o
   1   8  17        4.18        2.49      1.17 o
   2   8  17        0.97        0.00      2.94 o
  -1   9  17        5.17        6.57      1.17 o
   0   9  17        1.54        0.31      2.85 o
   1   9  17        0.14        0.96      2.30 o
  -4   0  18        9.93        8.01      1.41 o
  -2   0  18       47.45       37.09      1.32 o
   0   0  18       48.00       43.20      1.43 o
   2   0  18       13.11        9.26      1.02 o
   4   0  18        5.85        5.78      1.33 o
  -4   1  18        5.36       -2.21      3.78 o
  -3   1  18      244.17      249.52      6.15 o
  -2   1  18       26.78       21.01      1.18 o
  -1   1  18      318.69      327.37      7.48 o
   0   1  18        2.16        0.29      1.46 o
   1   1  18        5.31       -3.91      3.91 o
   2   1  18      134.45      148.53      4.35 o
   3   1  18        1.11        1.28      2.41 o
   4   1  18        7.14        5.87      1.34 o
  -4   2  18        1.27       -3.24      3.24 o
  -3   2  18       17.48       15.81      1.54 o
  -2   2  18        1.53       -0.03      1.22 o
  -1   2  18      116.35      115.12      3.31 o
   0   2  18       66.32       75.13      2.13 o
   1   2  18        0.44       -0.50      1.65 o
   2   2  18        6.62        5.70      0.95 o
   3   2  18        5.16        5.28      1.15 o
  -4   3  18       24.02       23.27      1.71 o
  -3   3  18        0.03        0.26      2.22 o
  -2   3  18       50.95       57.88      1.85 o
  -1   3  18      164.01      167.65      4.20 o
   0   3  18        0.23       -0.49      1.62 o
   1   3  18       12.71       14.28      0.94 o
   2   3  18        1.84       -2.14      2.14 o
   3   3  18        0.63        1.77      1.00 o
  -3   4  18       20.77       19.77      1.35 o
  -2   4  18        0.81        0.44      0.83 o
  -1   4  18       44.50       49.85      1.62 o
   0   4  18        9.42        7.13      1.01 o
   1   4  18       46.15       41.07      1.53 o
   2   4  18        9.66       10.10      1.06 o
   3   4  18        7.63        5.77      1.25 o
  -3   5  18        2.25        6.87      1.14 o
  -2   5  18       38.27       35.17      1.51 o
  -1   5  18      194.14      192.05      5.23 o
   0   5  18      351.63      337.90      8.81 o
   1   5  18        0.00        0.96      0.82 o
   2   5  18       14.25       12.96      1.21 o
   3   5  18        0.04        1.62      1.05 o
  -3   6  18        3.43       -1.26      3.02 o
  -2   6  18       55.10       51.81      1.86 o
  -1   6  18       23.75       18.14      1.29 o
   0   6  18        2.81        3.01      0.84 o
   1   6  18        1.61       -1.18      2.33 o
   2   6  18        1.58        1.08      2.46 o
   3   6  18       31.22       33.82      1.92 o
  -2   7  18        0.34       -0.87      2.70 o
  -1   7  18       32.37       37.51      1.62 o
   0   7  18        1.24        1.25      2.52 o
   1   7  18        0.30        0.09      0.96 o
   2   7  18        0.12        1.49      2.17 o
  -2   8  18        0.38       -0.96      2.66 o
  -1   8  18        2.45        2.03      2.77 o
   0   8  18       39.08       45.96      1.86 o
   1   8  18        0.02        1.37      1.00 o
   2   8  18        1.85        1.53      1.12 o
  -1   9  18        0.27       -3.31      3.31 o
   0   9  18        0.84        1.89      2.90 o
   1   9  18        4.07        2.24      1.24 o
  -3   0  19       18.41       19.38      1.33 o
  -1   0  19       14.98        9.05      0.86 o
   1   0  19      861.16      913.67     12.75 o
   3   0  19        0.30        1.57      2.56 o
  -4   1  19        0.06       -0.32      2.94 o
  -3   1  19       46.51       46.58      1.96 o
  -2   1  19        5.46        4.44      1.00 o
  -1   1  19      217.21      229.48      6.36 o
   0   1  19       15.39       18.40      0.99 o
   1   1  19        9.97       -3.00      3.00 o
   2   1  19        2.04       -2.05      2.48 o
   3   1  19        9.20       10.57      1.17 o
  -4   2  19        7.27        6.80      1.25 o
  -3   2  19       60.14       59.33      1.95 o
  -2   2  19      626.68      627.23     12.09 o
  -1   2  19       13.75       12.74      0.98 o
   0   2  19        0.27        0.16      1.88 o
   1   2  19        0.45       -1.05      2.05 o
   2   2  19        7.39        8.19      1.01 o
   3   2  19        0.47       -2.61      2.61 o
  -3   3  19        5.83        2.40      3.10 o
  -2   3  19        3.33        1.92      2.69 o
  -1   3  19      428.17      472.90      9.81 o
   0   3  19        6.51        4.91      0.88 o
   1   3  19       28.06       25.95      1.38 o
   2   3  19        0.72       -1.78      2.29 o
   3   3  19        0.31        0.84      2.52 o
  -3   4  19        0.77       -1.12      1.12 o
  -2   4  19        1.31        0.91      2.07 o
  -1   4  19       23.61       22.19      1.26 o
   0   4  19      175.80      168.06      4.59 o
   1   4  19       31.09       33.29      1.43 o
   2   4  19       22.79       25.64      1.40 o
   3   4  19        0.32       -2.94      2.94 o
  -3   5  19        5.29        6.09      1.22 o
  -2   5  19        0.61       -1.24      2.51 o
  -1   5  19        0.05       -1.08      2.66 o
   0   5  19      257.90      243.78      5.55 o
   1   5  19       51.82       54.32      1.69 o
   2   5  19        2.44        3.63      1.08 o
   3   5  19        2.13        3.23      1.15 o
  -3   6  19        0.39       -0.64      2.91 o
  -2   6  19        2.75        2.43      2.92 o
  -1   6  19       69.51       64.55      1.91 o
   0   6  19       45.29       40.27      1.51 o
   1   6  19       11.69       13.10      1.22 o
   2   6  19        0.03       -2.40      2.40 o
   3   6  19        2.13        2.01      3.06 o
  -2   7  19        6.83        5.84      1.25 o
  -1   7  19       79.65       74.42      2.34 o
   0   7  19       20.10       20.90      1.34 o
   1   7  19       17.56       22.23      1.42 o
   2   7  19        1.97        1.73      1.08 o
  -2   8  19        3.48        2.67      1.22 o
  -1   8  19        9.02       11.40      1.29 o
   0   8  19        6.68        7.51      1.31 o
   1   8  19        0.92        0.00      2.77 o
   2   8  19        1.54        1.68      1.20 o
  -1   9  19        3.31        1.66      2.80 o
   0   9  19        0.17        0.05      1.05 o
   1   9  19        1.42       -3.03      3.34 o
  -4   0  20       16.27       11.44      1.57 o
  -2   0  20      309.18      286.28      7.95 o
   0   0  20      336.24      342.31      7.71 o
   2   0  20      111.82      119.02      3.88 o
  -4   1  20        0.54       -1.65      3.25 o
  -3   1  20       66.27       63.04      2.04 o
  -2   1  20       67.17       67.61      2.26 o
  -1   1  20        0.01       -1.20      1.87 o
   0   1  20       99.91       96.68      3.10 o
   1   1  20        8.92       -2.70      2.70 o
   2   1  20        2.24       -1.50      2.76 o
   3   1  20        5.59        4.16      1.06 o
  -4   2  20        3.37        4.54      1.27 o
  -3   2  20        5.55        5.89      1.09 o
  -2   2  20      960.76      961.78     15.14 o
  -1   2  20       64.41       55.77      1.66 o
   0   2  20       27.88       31.27      1.17 o
   1   2  20       56.21       55.70      1.69 o
   2   2  20       22.34       24.98      1.28 o
   3   2  20        8.51        6.53      1.27 o
  -3   3  20        2.60        1.92      2.78 o
  -2   3  20      301.84      312.82      8.87 o
  -1   3  20      499.75      501.61     10.32 o
   0   3  20      211.66      228.37      6.74 o
   1   3  20      214.33      220.88      4.97 o
   2   3  20       18.62       20.41      1.40 o
   3   3  20        5.77        7.01      1.21 o
  -3   4  20        1.22        0.87      2.96 o
  -2   4  20        3.33        1.65      2.10 o
  -1   4  20       53.07       57.06      1.69 o
   0   4  20      826.33      816.77     13.41 o
   1   4  20       12.48        7.03      1.37 o
   2   4  20       22.73       25.44      1.43 o
   3   4  20        0.16       -2.62      2.62 o
  -3   5  20        0.62       -2.42      2.42 o
  -2   5  20        2.97       -0.77      2.21 o
  -1   5  20      184.91      189.61      5.00 o
   0   5  20      195.18      186.64      4.95 o
   1   5  20        0.73        1.07      0.90 o
   2   5  20        1.80        4.23      0.99 o
   3   5  20       13.19       13.30      1.35 o
  -3   6  20        7.86       11.90      1.40 o
  -2   6  20        6.86        8.11      1.27 o
  -1   6  20       10.02        8.71      1.17 o
   0   6  20       15.24       18.28      1.28 o
   1   6  20       25.17       27.62      1.47 o
   2   6  20        0.63       -2.01      2.42 o
  -2   7  20        3.31        0.31      3.00 o
  -1   7  20        0.82       -2.75      2.80 o
   0   7  20        5.58        1.86      2.54 o
   1   7  20        2.62        4.88      1.05 o
   2   7  20        0.01        2.19      2.79 o
  -2   8  20       14.36       16.12      1.49 o
  -1   8  20        6.13        7.17      1.24 o
   0   8  20       29.15       32.54      1.68 o
   1   8  20        9.43       11.82      1.32 o
   0   9  20        3.38        3.64      1.19 o
  -3   0  21       63.40       58.25      1.99 o
  -1   0  21       49.72       54.00      1.60 o
   1   0  21       80.15       94.90      2.71 o
   3   0  21        0.45        0.56      2.67 o
  -4   1  21        4.32        5.80      1.25 o
  -3   1  21        2.76        1.33      2.67 o
  -2   1  21      121.91      105.39      3.12 o
  -1   1  21        5.32        8.60      0.88 o
   0   1  21       72.38       75.69      2.07 o
   1   1  21        0.05       -2.58      2.58 o
   2   1  21       74.69       84.12      2.58 o
   3   1  21        3.98        2.90      1.10 o
  -3   2  21       20.32       21.25      1.47 o
  -2   2  21      178.62      179.56      5.28 o
  -1   2  21        4.76        0.75      3.30 o
   0   2  21       62.91       67.78      2.24 o
   1   2  21        5.58       -0.77      2.92 o
   2   2  21        0.10       -2.06      2.72 o
   3   2  21       25.11       24.77      1.50 o
  -3   3  21       51.36       55.64      2.01 o
  -2   3  21       27.90       31.42      1.62 o
  -1   3  21        1.94       -3.37      3.48 o
   0   3  21        2.64        0.00      1.02 o
   1   3  21        6.48        2.68      1.34 o
   2   3  21       88.06       91.06      2.80 o
   3   3  21        6.17        6.28      1.27 o
  -3   4  21        4.92        6.42      1.25 o
  -2   4  21        0.00        0.57      0.93 o
  -1   4  21        6.38        4.77      1.03 o
   0   4  21      325.45      331.96      9.47 o
   1   4  21      328.98      317.97      9.36 o
   2   4  21        0.07       -2.95      2.95 o
   3   4  21        1.73        2.07      1.16 o
  -3   5  21        0.26       -1.26      2.71 o
  -2   5  21       16.79       12.91      1.26 o
  -1   5  21        6.48        5.78      1.12 o
   0   5  21        0.00       -2.02      2.83 o
   1   5  21        2.98        1.07      1.05 o
   2   5  21        3.98        3.32      1.06 o
   3   5  21        0.04       -0.99      2.48 o
  -3   6  21        5.71        7.97      1.41 o
  -2   6  21        4.74        6.24      1.11 o
  -1   6  21       11.32       11.18      1.20 o
   0   6  21       57.23       57.74      2.01 o
   1   6  21        2.52        0.78      2.43 o
   2   6  21        0.92       -1.48      2.53 o
  -2   7  21        6.28        5.36      1.33 o
  -1   7  21        2.62        5.51      1.13 o
   0   7  21        2.56       -2.70      2.70 o
   1   7  21        0.01        0.86      0.98 o
   2   7  21        5.32        5.74      1.25 o
  -1   8  21        3.75        0.63      2.69 o
   0   8  21        5.21        4.37      1.23 o
   1   8  21       26.70       27.98      1.68 o
  -2   0  22      152.93      145.73      4.47 o
   0   0  22      160.98      154.30      3.98 o
   2   0  22        6.84        6.94      0.96 o
  -3   1  22        0.02       -1.92      2.41 o
  -2   1  22       48.09       48.95      1.75 o
  -1   1  22        4.17        0.63      0.86 o
   0   1  22       92.87       88.38      2.73 o
   1   1  22        0.24       -2.22      2.22 o
   2   1  22        6.80       -4.02      4.02 o
   3   1  22        3.53        4.77      1.21 o
  -3   2  22       40.37       42.32      1.80 o
  -2   2  22       36.82       34.44      1.65 o
  -1   2  22      945.23      942.89     14.22 o
   0   2  22        8.68        8.91      0.95 o
   1   2  22       42.12       55.47      1.79 o
   2   2  22       39.55       37.08      1.63 o
   3   2  22        0.14        3.55      1.14 o
  -3   3  22        0.63        0.58      2.69 o
  -2   3  22        8.57       10.14      1.14 o
  -1   3  22      482.38      504.35     11.07 o
   0   3  22      108.05      112.69      3.04 o
   1   3  22      103.87      114.31      3.40 o
   2   3  22       33.26       34.89      1.67 o
   3   3  22        0.16       -2.99      2.99 o
  -3   4  22        5.52        4.62      1.26 o
  -2   4  22        3.95        3.88      1.19 o
  -1   4  22       63.33       61.45      1.75 o
   0   4  22      406.26      430.32     10.44 o
   1   4  22      361.53      396.69     10.56 o
   2   4  22        1.03        1.67      1.09 o
   3   4  22        0.31        0.43      1.15 o
  -3   5  22        0.86       -0.97      3.11 o
  -2   5  22        1.00        1.63      2.40 o
  -1   5  22        6.23        5.84      1.07 o
   0   5  22       30.75       34.05      1.58 o
   1   5  22       52.39       49.40      1.82 o
   2   5  22        0.96       -2.54      2.63 o
   3   5  22        0.78        1.07      1.11 o
  -2   6  22        4.05        2.36      1.16 o
  -1   6  22       14.22       15.70      1.35 o
   0   6  22        3.62        2.31      2.91 o
   1   6  22       11.28       10.02      1.24 o
   2   6  22        0.00       -0.31      3.15 o
  -2   7  22        3.89        3.69      1.25 o
  -1   7  22       11.40       10.68      1.30 o
   0   7  22       34.73       32.88      1.69 o
   1   7  22        1.35       -2.07      2.70 o
   2   7  22        1.96        4.63      1.15 o
  -1   8  22        4.50        6.38      1.20 o
   0   8  22        4.20        3.45      1.17 o
   1   8  22        0.21        1.09      1.25 o
  -3   0  23        0.65       -0.56      2.54 o
  -1   0  23       19.30       12.80      1.06 o
   1   0  23       40.81       40.54      1.46 o
   3   0  23        7.45       11.42      1.30 o
  -3   1  23       14.61       14.94      1.40 o
  -2   1  23       42.37       40.78      1.72 o
  -1   1  23       53.11       58.49      1.78 o
   0   1  23        7.52        5.88      1.09 o
   1   1  23        3.76       -4.56      4.56 o
   2   1  23        7.77        2.74      1.25 o
   3   1  23       14.30       14.48      1.47 o
  -3   2  23        0.03       -1.12      1.12 o
  -2   2  23       30.03       22.45      1.35 o
  -1   2  23       78.05       70.76      2.21 o
   0   2  23        0.13       -0.59      1.90 o
   1   2  23        1.68       -3.60      3.60 o
   2   2  23        8.59        7.11      1.35 o
   3   2  23       11.99       16.30      1.47 o
  -3   3  23       32.96       34.06      1.75 o
  -2   3  23       17.59       19.44      1.35 o
  -1   3  23      643.53      642.81     12.68 o
   0   3  23        3.65       -2.29      3.24 o
   1   3  23      180.11      175.68      5.40 o
   2   3  23        0.33       -3.15      3.15 o
   3   3  23        6.59        6.14      1.32 o
  -3   4  23        0.17       -1.57      2.89 o
  -2   4  23       46.68       49.26      1.87 o
  -1   4  23        5.80        5.88      1.03 o
   0   4  23       54.34       57.18      2.02 o
   1   4  23       38.49       32.28      2.09 o
   2   4  23       28.17       26.33      1.54 o
   3   4  23        0.12       -3.37      3.37 o
  -3   5  23        0.92       -1.99      3.15 o
  -2   5  23        0.02       -0.84      2.71 o
  -1   5  23       24.45       29.43      1.46 o
   0   5  23      122.49      124.10      3.65 o
   1   5  23        0.01       -0.26      2.72 o
   2   5  23        8.38        8.50      1.21 o
  -2   6  23        0.01       -0.30      2.56 o
  -1   6  23        6.95        5.88      1.18 o
   0   6  23        6.75        3.94      1.12 o
   1   6  23        8.49        7.67      1.34 o
   2   6  23        0.70        1.25      2.94 o
  -2   7  23       17.19       20.87      1.57 o
  -1   7  23        1.03        1.50      2.63 o
   0   7  23        6.77        8.18      1.31 o
   1   7  23       12.13       11.55      1.39 o
  -1   8  23        4.33        4.46      1.22 o
   0   8  23        5.10        8.76      1.34 o
   1   8  23        4.23        1.79      1.35 o
  -2   0  24       10.27       14.69      1.26 o
   0   0  24       59.90       64.87      1.92 o
   2   0  24       29.85       37.14      1.61 o
  -3   1  24        5.54        5.65      1.17 o
  -2   1  24      162.04      149.87      4.61 o
  -1   1  24      218.36      213.49      5.16 o
   0   1  24        0.01        0.60      1.94 o
   1   1  24       23.79       13.25      1.57 o
   2   1  24        5.60        0.50      2.85 o
   3   1  24       14.40       13.93      1.58 o
  -3   2  24       13.89       12.12      1.37 o
  -2   2  24       24.40       21.96      1.34 o
  -1   2  24        0.50       -3.06      3.06 o
   0   2  24       25.00       24.09      1.27 o
   1   2  24       18.65       16.82      1.32 o
   2   2  24        0.18       -7.34      7.34 o
   3   2  24        2.34        3.88      1.43 o
  -3   3  24       18.01       12.74      1.49 o
  -2   3  24       32.32       31.71      1.52 o
  -1   3  24      103.34      103.65      3.16 o
   0   3  24      217.12      221.82      5.73 o
   1   3  24       16.60       10.54      1.49 o
   2   3  24       69.06       77.99      2.73 o
   3   3  24        2.67       -2.27      3.54 o
  -3   4  24        3.59        4.14      1.32 o
  -2   4  24        0.05       -2.52      2.52 o
  -1   4  24       38.11       36.44      1.58 o
   0   4  24        8.40        8.40      1.35 o
   1   4  24       70.99       78.12      2.46 o
   2   4  24       21.66       19.12      1.65 o
  -2   5  24       48.41       52.21      1.97 o
  -1   5  24        6.18        6.46      1.15 o
   0   5  24        5.96       -3.44      3.44 o
   1   5  24       14.95       15.29      1.39 o
   2   5  24        2.69        4.06      1.24 o
  -2   6  24        6.14        5.00      1.29 o
  -1   6  24        5.21        2.26      3.05 o
   0   6  24        0.90        0.00      2.61 o
   1   6  24       18.51       21.11      1.60 o
   2   6  24        0.11       -1.29      2.78 o
  -1   7  24       16.97       17.49      1.47 o
   0   7  24       28.90       33.72      1.74 o
   1   7  24        0.09       -1.89      2.18 o
   0   8  24        7.56        8.46      1.36 o
  -3   0  25        8.25        7.18      1.28 o
  -1   0  25        0.31       -1.96      2.23 o
   1   0  25        0.59       -4.34      4.34 o
   3   0  25        0.41       -1.27      2.61 o
  -3   1  25        1.19        0.90      2.51 o
  -2   1  25       31.69       25.03      1.63 o
  -1   1  25       79.34       62.86      1.99 o
   0   1  25       12.66        7.76      1.26 o
   1   1  25        3.76       -5.07      5.07 o
   2   1  25        2.69       -1.05      3.16 o
   3   1  25        4.30        4.83      1.35 o
  -3   2  25        1.33       -2.46      3.42 o
  -2   2  25       10.49        8.81      1.22 o
  -1   2  25      157.56      159.90      4.63 o
   0   2  25       42.27       44.74      1.62 o
   1   2  25        3.45       -3.67      3.67 o
   2   2  25       45.52       53.17      2.14 o
   3   2  25       31.32       36.77      1.95 o
  -3   3  25        0.87        1.59      3.00 o
  -2   3  25       16.70       15.21      1.39 o
  -1   3  25       22.21       23.89      1.45 o
   0   3  25      410.25      440.77     11.14 o
   1   3  25        4.81        4.17      1.10 o
   2   3  25      106.07      117.40      3.72 o
   3   3  25        2.29        5.18      1.29 o
  -3   4  25        3.05        0.00      3.81 o
  -2   4  25        0.40       -0.84      2.34 o
  -1   4  25        0.77        1.26      2.45 o
   0   4  25       96.22       93.44      2.85 o
   1   4  25      307.30      321.86      7.28 o
   2   4  25       20.63       18.98      1.63 o
  -2   5  25        6.20        6.44      1.27 o
  -1   5  25       20.73       17.75      1.40 o
   0   5  25       99.60      111.20      3.05 o
   1   5  25       37.79       45.40      1.82 o
   2   5  25       12.84        9.64      1.57 o
  -2   6  25        6.64       12.56      1.48 o
  -1   6  25       13.17       11.03      1.42 o
   0   6  25        0.22       -2.78      2.78 o
   1   6  25        4.47        3.93      1.25 o
   2   6  25        2.52       -0.67      3.62 o
  -1   7  25        0.01       -2.94      2.94 o
   0   7  25        4.99        6.59      1.27 o
   1   7  25        0.50       -0.16      1.14 o
  -2   0  26       59.30       57.02      1.90 o
   0   0  26       62.55       57.41      1.74 o
   2   0  26        3.02        1.35      2.46 o
  -3   1  26        0.63        1.61      1.11 o
  -2   1  26        0.12        0.26      2.48 o
  -1   1  26       73.24       63.71      2.15 o
   0   1  26       85.05       82.64      2.41 o
   1   1  26        8.11        2.64      1.26 o
   2   1  26        9.01        7.81      1.32 o
   3   1  26        0.04        0.44      1.22 o
  -3   2  26        2.54        3.02      1.17 o
  -2   2  26       54.40       53.79      1.98 o
  -1   2  26        0.00       -0.71      2.50 o
   0   2  26       29.44       31.92      1.53 o
   1   2  26        3.39        1.94      3.05 o
   2   2  26       23.22       35.11      1.67 o
   3   2  26        0.05        2.01      3.18 o
  -3   3  26       16.26       18.88      1.58 o
  -2   3  26       51.19       46.72      1.87 o
  -1   3  26        0.61       -1.48      2.42 o
   0   3  26      198.68      211.12      5.99 o
   1   3  26        0.18        1.77      2.34 o
   2   3  26       44.94       49.69      2.52 o
  -2   4  26        5.98        8.45      1.17 o
  -1   4  26       22.09       22.22      1.41 o
   0   4  26       75.46       77.22      2.21 o
   1   4  26       16.07        5.94      2.11 o
   2   4  26       20.54       22.58      1.67 o
  -2   5  26        0.53        2.73      1.14 o
  -1   5  26        6.06        6.22      1.19 o
   0   5  26        0.70        1.45      1.12 o
   1   5  26        8.85        6.64      1.40 o
   2   5  26       22.32       28.17      1.88 o
  -2   6  26        0.00       -1.66      3.27 o
  -1   6  26        5.08        5.70      1.23 o
   0   6  26        8.37       10.77      1.26 o
   1   6  26        0.19        0.31      2.53 o
  -1   7  26       18.19       25.84      1.64 o
   0   7  26        0.00       -2.57      2.80 o
   1   7  26        2.42        2.68      1.30 o
  -3   0  27       24.94       26.52      1.78 o
  -1   0  27      140.00      135.06      4.49 o
   1   0  27       14.17       14.98      1.19 o
   3   0  27        0.06        1.69      2.85 o
  -3   1  27        2.07        5.47      1.26 o
  -2   1  27        0.20       -0.04      0.98 o
  -1   1  27       86.27       76.28      2.10 o
   0   1  27        1.71       -4.04      4.04 o
   1   1  27        1.35       -3.97      3.97 o
   2   1  27        0.68       -3.46      3.46 o
  -3   2  27        4.70        6.99      1.40 o
  -2   2  27       63.96       64.83      2.13 o
  -1   2  27       37.86       41.90      1.71 o
   0   2  27       10.09       11.63      1.26 o
   1   2  27        3.13       -3.73      3.73 o
   2   2  27        0.24       -3.83      3.83 o
  -3   3  27        0.14        0.68      3.34 o
  -2   3  27        0.07       -0.48      1.12 o
  -1   3  27      115.52      115.90      3.52 o
   0   3  27       46.62       44.85      2.04 o
   1   3  27       17.08       16.26      1.40 o
   2   3  27        9.94        1.80      4.58 o
  -2   4  27        0.08       -2.11      2.85 o
  -1   4  27       24.74       28.94      1.61 o
   0   4  27       12.56       10.59      1.31 o
   1   4  27      168.48      201.14      6.23 o
   2   4  27        1.69        1.99      1.40 o
  -2   5  27        0.02        0.32      1.15 o
  -1   5  27        0.20       -0.29      2.65 o
   0   5  27        1.75        0.66      1.19 o
   1   5  27        1.70       -0.89      3.13 o
   2   5  27       20.68       22.14      1.87 o
  -1   6  27       27.17       28.46      1.75 o
   0   6  27        6.40        1.84      3.35 o
   1   6  27       10.47       11.45      1.50 o
   0   7  27        0.66        0.00      2.30 o
  -2   0  28        6.71        9.05      1.13 o
   0   0  28       28.36       24.04      1.67 o
   2   0  28        2.83        0.88      3.08 o
  -3   1  28       34.62       40.29      2.03 o
  -2   1  28        0.91        1.97      0.98 o
  -1   1  28       11.73        8.80      1.35 o
   0   1  28       19.11       16.65      3.36 o
   1   1  28        5.46       -3.65      3.65 o
   2   1  28        1.18        0.29      2.99 o
  -3   2  28        2.02        2.03      2.87 o
  -2   2  28        1.50        0.00      2.82 o
  -1   2  28        0.54       -0.43      1.17 o
   0   2  28        1.75       -2.78      2.78 o
   1   2  28        8.08       -4.96      4.96 o
   2   2  28        0.28       -2.11      2.74 o
  -2   3  28        2.99        5.77      1.13 o
  -1   3  28        1.79        4.67      1.14 o
   0   3  28       42.34       47.34      1.90 o
   1   3  28       13.10       13.55      1.48 o
   2   3  28       14.44       11.71      1.64 o
  -2   4  28       12.34       10.78      1.32 o
  -1   4  28        5.78        4.63      1.27 o
   0   4  28        0.08       -2.48      2.66 o
   1   4  28       55.78       57.28      2.58 o
   2   4  28        5.42        0.33      3.75 o
  -2   5  28        1.80        5.07      1.25 o
  -1   5  28        9.07        9.66      1.33 o
   0   5  28       42.12       49.52      1.95 o
   1   5  28       48.39       49.74      2.07 o
  -1   6  28       10.92       11.83      1.54 o
   0   6  28        4.45        6.97      1.29 o
   1   6  28        7.37        7.88      1.47 o
  -1   0  29        2.09        0.52      2.06 o
   1   0  29        9.04       11.16      1.21 o
  -2   1  29        0.02       -1.17      2.52 o
  -1   1  29       81.50       81.85      2.23 o
   0   1  29      152.63      118.56      3.49 o
   1   1  29       11.95        1.35      3.92 o
   2   1  29        0.93        2.09      1.20 o
  -2   2  29        8.99        8.48      1.31 o
  -1   2  29       70.97       64.39      2.09 o
   0   2  29       13.92       14.37      1.31 o
   1   2  29       23.27        4.16      5.10 o
   2   2  29        0.45        1.51      1.03 o
  -2   3  29        0.38        1.86      1.12 o
  -1   3  29       21.74       23.48      1.44 o
   0   3  29        6.97        1.64      3.07 o
   1   3  29        0.05       -3.70      3.70 o
   2   3  29        1.34        0.97      3.21 o
  -2   4  29       21.21       21.47      1.63 o
  -1   4  29        1.59        5.36      1.18 o
   0   4  29        1.49        1.44      1.12 o
   1   4  29       17.11       14.57      1.80 o
   2   4  29        8.14        4.60      1.84 o
  -1   5  29       68.17       83.26      2.71 o
   0   5  29        1.98       -3.51      3.51 o
   1   5  29       13.54       10.61      1.69 o
  -1   6  29       12.61       19.17      1.57 o
   0   6  29        5.94        0.00      3.21 o
  -2   0  30       54.06       61.51      2.14 o
   0   0  30       45.61       35.81      1.76 o
   2   0  30        0.06       -2.76      2.76 o
  -2   1  30       23.47       26.47      1.79 o
  -1   1  30        0.02       -3.01      3.01 o
   0   1  30       17.16       -8.10      8.10 o
   1   1  30        3.49       -5.18      5.18 o
   2   1  30        0.25       -3.73      3.73 o
  -2   2  30        0.00       -3.13      3.13 o
  -1   2  30       17.51       16.42      1.50 o
   0   2  30       14.76       21.39      1.47 o
   1   2  30        5.51       -6.48      6.48 o
   2   2  30        0.08       -0.32      3.16 o
  -2   3  30        1.58       -2.25      3.03 o
  -1   3  30        0.69        0.00      2.48 o
   0   3  30       32.57       30.75      1.69 o
   1   3  30       32.28       38.95      1.87 o
   2   3  30        0.34       -3.30      3.30 o
  -2   4  30        0.62        1.00      3.33 o
  -1   4  30        0.70        0.92      2.55 o
   0   4  30       12.80       11.23      1.45 o
   1   4  30        0.54       -3.72      3.72 o
  -1   5  30        1.39        2.27      3.30 o
   0   5  30       11.88       12.34      1.58 o
   1   5  30        6.00        7.57      1.39 o
  -1   0  31        3.32        1.72      2.33 o
   1   0  31      102.34      118.92      3.46 o
  -2   1  31       44.75       41.02      1.99 o
  -1   1  31        2.43       -0.29      2.81 o
   0   1  31       27.13       -8.32      8.32 o
   1   1  31        7.93       -4.70      4.70 o
   2   1  31       10.25       12.29      1.52 o
  -2   2  31       23.38       28.62      1.81 o
  -1   2  31        2.12        1.47      2.96 o
   0   2  31        1.74       -2.58      3.11 o
   1   2  31        6.51        0.90      3.73 o
   2   2  31        2.21       -2.02      3.30 o
  -2   3  31       26.83       28.07      1.76 o
  -1   3  31        0.53       -3.18      3.18 o
   0   3  31        3.54       -0.30      3.48 o
   1   3  31        9.29       -4.05      5.39 o
  -1   4  31        0.10        0.64      2.51 o
   0   4  31        5.17        5.14      1.42 o
   1   4  31       13.26       10.96      1.42 o
  -1   5  31        6.15        9.60      1.46 o
   0   5  31       20.42       26.05      1.87 o
  -2   0  32       19.34       21.37      1.69 o
   0   0  32       46.71       45.94      1.97 o
  -2   1  32       24.20       30.55      1.87 o
  -1   1  32        0.39       -2.77      2.77 o
   0   1  32       37.64       -6.96      6.96 o
   1   1  32       16.53        0.46      2.01 o
  -2   2  32       41.61       58.92      2.38 o
  -1   2  32        2.13        2.40      1.13 o
   0   2  32        0.01       -2.61      2.61 o
   1   2  32        0.38       -4.83      4.83 o
  -1   3  32       25.29       27.95      1.71 o
   0   3  32       13.34       13.69      1.52 o
   1   3  32       11.95        2.92      5.12 o
  -1   4  32        1.01        1.21      1.18 o
   0   4  32       43.45       50.89      2.23 o
   1   4  32        0.56       -3.23      3.23 o
  -1   0  33        0.35        1.25      2.61 o
   1   0  33        0.76        0.27      1.21 o
  -1   1  33       41.46       49.35      2.06 o
   0   1  33        0.99       -7.56      7.56 o
   1   1  33        5.91       -5.93      5.93 o
  -1   2  33        0.47       -1.92      3.13 o
   0   2  33        0.96        1.88      2.66 o
   1   2  33        7.14        6.05      1.45 o
  -1   3  33       14.38       12.64      1.54 o
   0   3  33        0.34        0.16      1.18 o
   1   3  33        7.51       -4.91      4.91 o
   0   4  33       14.38       26.29      1.88 o
   0   0  34        0.00        0.21      1.08 o
  -1   1  34       14.34       16.02      1.72 o
   0   1  34        3.85        0.96      3.18 o
   1   1  34       15.98       11.21      1.91 o
  -1   2  34       88.78      105.61      3.46 o
   0   2  34        1.38        0.00      2.65 o
   0   3  34        2.93        2.02      3.08 o
   0   1  35        0.31       -4.18      4.18 o
 
